# Supplementary material for: Detecting Rapid Spread of SARS-CoV-2 Variants, France, January 26–February 16, 2021
Source: Emerg Infect Dis. 2021 May;27(5):1496–9. doi: 10.3201/eid2705.210397 (PMC8084510; doi:10.3201/eid2705.210397)
Supplement: Appendix 1 — Additional data used in study of rapid spread of SARS-CoV-2 variants, France, January 26–February 16, 2021. [file 21-0397-Techapp-s1.xlsx]

## Sheet: data_VOC_16fev
Article DOI: https://doi.org/10.3201/eid2705.210397
Detecting Rapid Spread of SARS-CoV-2 Variants, France, January 26–February 16, 2021
Appendix 1 Table 1. Individual variant-specific RT-PCR results in study of rapid spread of SARS-CoV-2 variants, France, January 26–February 16, 2021
Reactive	Variant	Age	Date	Patient ID	Sampling location	Replicate	REGION	Variant bin	Rt region	ci_low_region	ci_upp_region
covids	B.1.1.7	50	2021-02-09	VOC2_1	non-hospital	1	Île-de-France	1	1.05765	0.903183	1.23155
covids	wildtype	71	2021-02-02	VOC2_2	non-hospital	1	NA	0	NA	NA	NA
covids	ininterpretable	35	2021-02-14	VOC2_3	non-hospital	1	NA	NA	NA	NA	NA
covids	wildtype	59	2021-02-14	VOC2_4	non-hospital	1	NA	0	NA	NA	NA
covids	wildtype	68	2021-02-15	VOC2_5	non-hospital	1	NA	0	NA	NA	NA
covids	B.1.1.7	39	2021-02-10	VOC2_6	non-hospital	1	Île-de-France	1	1.05765	0.903183	1.23155
covids	ininterpretable	10	2021-02-10	VOC2_7	non-hospital	1	Normandie	NA	1.03442	0.676762	1.46597
covids	B.1.1.7	14	2021-02-10	VOC2_8	non-hospital	1	Île-de-France	1	1.05765	0.903183	1.23155
covids	B.1.1.7	22	2021-02-15	VOC2_9	non-hospital	1	NA	1	NA	NA	NA
covids	wildtype	44	2021-02-15	VOC2_10	non-hospital	1	NA	0	NA	NA	NA
covids	wildtype	16	2021-02-15	VOC2_11	non-hospital	1	NA	0	NA	NA	NA
covids	wildtype	68	2021-02-16	VOC2_12	non-hospital	1	Normandie	0	1.03442	0.676762	1.46597
covids	wildtype	75	2021-02-15	VOC2_13	hospital	1	Île-de-France	0	1.05765	0.903183	1.23155
covids	ininterpretable	25	2021-02-15	VOC2_14	non-hospital	1	NA	NA	NA	NA	NA
covids	wildtype	17	2021-02-12	VOC2_15	non-hospital	1	Île-de-France	0	1.05765	0.903183	1.23155
covids	ininterpretable	44	2021-02-14	VOC2_16	non-hospital	1	NA	NA	NA	NA	NA
covids	B.1.1.7	77	2021-02-09	VOC2_17	non-hospital	1	Île-de-France	1	1.05765	0.903183	1.23155
covids	wildtype	43	2021-02-13	VOC2_18	non-hospital	1	Grand Est	0	1.03759	0.798738	1.31148
covids	wildtype	69	2021-02-14	VOC2_19	non-hospital	1	NA	0	NA	NA	NA
covids	wildtype	37	2021-02-04	VOC2_20	non-hospital	1	NA	0	NA	NA	NA
covids	ininterpretable	39	2021-02-09	VOC2_21	non-hospital	1	Île-de-France	NA	1.05765	0.903183	1.23155
covids	ininterpretable	25	2021-02-10	VOC2_22	non-hospital	1	Île-de-France	NA	1.05765	0.903183	1.23155
covids	wildtype	64	2021-02-06	VOC2_23	non-hospital	1	NA	0	NA	NA	NA
covids	wildtype	34	2021-02-15	VOC2_24	non-hospital	1	NA	0	NA	NA	NA
covids	wildtype	55	2021-02-09	VOC2_25	non-hospital	1	Provence-Alpes-Côte d'Azur	0	1.03052	0.832535	1.25279
covids	ininterpretable	74	2021-02-15	VOC2_26	non-hospital	1	NA	NA	NA	NA	NA
covids	wildtype	38	2021-02-14	VOC2_27	non-hospital	1	NA	0	NA	NA	NA
covids	wildtype	19	2021-02-16	VOC2_28	non-hospital	1	Île-de-France	0	1.05765	0.903183	1.23155
covids	wildtype	51	2021-02-10	VOC2_29	non-hospital	1	Hauts-de-France	0	1.10981	0.877655	1.37673
covids	wildtype	63	2021-02-10	VOC2_30	non-hospital	1	Île-de-France	0	1.05765	0.903183	1.23155
covids	wildtype	51	2021-02-15	VOC2_31	non-hospital	1	NA	0	NA	NA	NA
covids	autre	41	2021-02-16	VOC2_32	non-hospital	1	Provence-Alpes-Côte d'Azur	1	1.03052	0.832535	1.25279
covids	wildtype	59	2021-02-11	VOC2_33	non-hospital	1	Provence-Alpes-Côte d'Azur	0	1.03052	0.832535	1.25279
covids	B.1.1.7	25	2021-02-15	VOC2_34	non-hospital	1	NA	1	NA	NA	NA
covids	ininterpretable	68	2021-02-09	VOC2_35	non-hospital	1	Hauts-de-France	NA	1.10981	0.877655	1.37673
covids	wildtype	47	2021-02-15	VOC2_36	non-hospital	1	NA	0	NA	NA	NA
covids	B.1.1.7	90	2021-02-12	VOC2_37	non-hospital	1	Normandie	1	1.03442	0.676762	1.46597
covids	wildtype	63	2021-02-10	VOC2_38	non-hospital	1	NA	0	NA	NA	NA
covids	ininterpretable	38	2021-02-15	VOC2_40	non-hospital	1	NA	NA	NA	NA	NA
covids	wildtype	79	2021-02-13	VOC2_41	non-hospital	1	Normandie	0	1.03442	0.676762	1.46597
covids	ininterpretable	44	2021-02-16	VOC2_42	non-hospital	1	Occitanie	NA	0.94191	0.718704	1.18993
covids	B.1.1.7	13	2021-02-12	VOC2_43	non-hospital	1	Normandie	1	1.03442	0.676762	1.46597
covids	wildtype	68	2021-02-15	VOC2_44	non-hospital	1	NA	0	NA	NA	NA
covids	wildtype	60	2021-02-16	VOC2_45	non-hospital	1	Provence-Alpes-Côte d'Azur	0	1.03052	0.832535	1.25279
covids	ininterpretable	17	2021-02-09	VOC2_46	non-hospital	1	Île-de-France	NA	1.05765	0.903183	1.23155
covids	ininterpretable	29	2021-02-10	VOC2_47	non-hospital	1	Île-de-France	NA	1.05765	0.903183	1.23155
covids	B.1.1.7	80	2021-02-02	VOC2_48	non-hospital	1	NA	1	NA	NA	NA
covids	B.1.1.7	25	2021-02-10	VOC2_49	non-hospital	1	Île-de-France	1	1.05765	0.903183	1.23155
covids	B.1.1.7	25	2021-02-02	VOC2_50	non-hospital	1	NA	1	NA	NA	NA
covids	wildtype	35	2021-02-15	VOC2_51	non-hospital	1	NA	0	NA	NA	NA
covids	wildtype	55	2021-02-16	VOC2_52	non-hospital	1	Normandie	0	1.03442	0.676762	1.46597
covids	wildtype	74	2021-02-14	VOC2_53	non-hospital	1	NA	0	NA	NA	NA
covids	wildtype	14	2021-02-14	VOC2_54	non-hospital	1	NA	0	NA	NA	NA
covids	wildtype	69	2021-02-11	VOC2_55	non-hospital	1	Hauts-de-France	0	1.10981	0.877655	1.37673
covids	wildtype	85	2021-02-13	VOC2_56	non-hospital	1	Bourgogne-Franche-Comté	0	1.09398	0.792943	1.45265
covids	wildtype	10	2021-02-10	VOC2_57	non-hospital	1	Hauts-de-France	0	1.10981	0.877655	1.37673
covids	wildtype	37	2021-02-09	VOC2_58	non-hospital	1	Hauts-de-France	0	1.10981	0.877655	1.37673
covids	B.1.1.7	47	2021-02-16	VOC2_59	non-hospital	1	Provence-Alpes-Côte d'Azur	1	1.03052	0.832535	1.25279
covids	B.1.1.7	34	2021-02-04	VOC2_60	non-hospital	1	NA	1	NA	NA	NA
covids	wildtype	85	2021-02-16	VOC2_61	non-hospital	1	Centre-Val de Loire	0	1.13038	0.758453	1.57722
covids	wildtype	82	2021-02-02	VOC2_62	non-hospital	1	NA	0	NA	NA	NA
covids	wildtype	33	2021-02-10	VOC2_63	non-hospital	1	Île-de-France	0	1.05765	0.903183	1.23155
covids	ininterpretable	40	2021-02-15	VOC2_64	non-hospital	1	NA	NA	NA	NA	NA
covids	wildtype	67	2021-02-16	VOC2_65	non-hospital	1	Occitanie	0	0.94191	0.718704	1.18993
covids	ininterpretable	22	2021-02-16	VOC2_66	non-hospital	1	Occitanie	NA	0.94191	0.718704	1.18993
covids	wildtype	88	2021-02-16	VOC2_67	non-hospital	1	Normandie	0	1.03442	0.676762	1.46597
covids	wildtype	39	2021-02-09	VOC2_68	non-hospital	1	Bourgogne-Franche-Comté	0	1.09398	0.792943	1.45265
covids	wildtype	29	2021-02-16	VOC2_69	non-hospital	1	Île-de-France	0	1.05765	0.903183	1.23155
covids	ininterpretable	39	2021-02-14	VOC2_70	non-hospital	1	NA	NA	NA	NA	NA
covids	ininterpretable	57	2021-02-16	VOC2_71	non-hospital	1	Occitanie	NA	0.94191	0.718704	1.18993
covids	wildtype	61	2021-02-02	VOC2_72	non-hospital	1	NA	0	NA	NA	NA
covids	wildtype	32	2021-02-11	VOC2_73	non-hospital	1	Normandie	0	1.03442	0.676762	1.46597
covids	wildtype	68	2021-02-16	VOC2_74	non-hospital	1	Occitanie	0	0.94191	0.718704	1.18993
covids	B.1.1.7	48	2021-02-16	VOC2_75	non-hospital	1	Hauts-de-France	1	1.10981	0.877655	1.37673
covids	ininterpretable	86	2021-02-16	VOC2_76	non-hospital	1	Occitanie	NA	0.94191	0.718704	1.18993
covids	wildtype	37	2021-02-12	VOC2_77	non-hospital	1	Normandie	0	1.03442	0.676762	1.46597
covids	wildtype	47	2021-02-15	VOC2_78	non-hospital	1	NA	0	NA	NA	NA
covids	ininterpretable	57	2021-02-11	VOC2_79	non-hospital	1	Corse	NA	1.88626	0.663576	3.73423
covids	B.1.1.7	43	2021-02-12	VOC2_80	non-hospital	1	Normandie	1	1.03442	0.676762	1.46597
covids	wildtype	52	2021-02-11	VOC2_81	non-hospital	1	Île-de-France	0	1.05765	0.903183	1.23155
covids	B.1.1.7	41	2021-02-13	VOC2_82	non-hospital	1	Corse	1	1.88626	0.663576	3.73423
covids	wildtype	19	2021-02-12	VOC2_83	non-hospital	1	Normandie	0	1.03442	0.676762	1.46597
covids	wildtype	80	2021-02-16	VOC2_84	non-hospital	1	Île-de-France	0	1.05765	0.903183	1.23155
covids	wildtype	27	2021-02-16	VOC2_85	non-hospital	1	Occitanie	0	0.94191	0.718704	1.18993
covids	wildtype	15	2021-02-16	VOC2_86	non-hospital	1	Normandie	0	1.03442	0.676762	1.46597
covids	wildtype	79	2021-02-16	VOC2_87	non-hospital	1	Normandie	0	1.03442	0.676762	1.46597
covids	wildtype	55	2021-02-09	VOC2_88	non-hospital	1	Occitanie	0	0.94191	0.718704	1.18993
covids	wildtype	54	2021-02-16	VOC2_89	non-hospital	1	Hauts-de-France	0	1.10981	0.877655	1.37673
covids	B.1.1.7	38	2021-02-12	VOC2_90	non-hospital	1	Occitanie	1	0.94191	0.718704	1.18993
covids	wildtype	25	2021-02-02	VOC2_91	non-hospital	1	NA	0	NA	NA	NA
covids	B.1.1.7	50	2021-02-08	VOC2_92	non-hospital	1	Île-de-France	1	1.05765	0.903183	1.23155
covids	wildtype	41	2021-02-04	VOC2_93	non-hospital	1	Hauts-de-France	0	1.10981	0.877655	1.37673
covids	ininterpretable	65	2021-02-15	VOC2_94	non-hospital	1	NA	NA	NA	NA	NA
covids	wildtype	57	2021-02-16	VOC2_95	non-hospital	1	Occitanie	0	0.94191	0.718704	1.18993
covids	wildtype	29	2021-02-15	VOC2_96	non-hospital	1	NA	0	NA	NA	NA
covids	ininterpretable	58	2021-02-15	VOC2_97	non-hospital	1	NA	NA	NA	NA	NA
covids	wildtype	85	2021-02-16	VOC2_98	non-hospital	1	Île-de-France	0	1.05765	0.903183	1.23155
covids	B.1.1.7	46	2021-02-09	VOC2_100	non-hospital	1	Hauts-de-France	1	1.10981	0.877655	1.37673
covids	wildtype	41	2021-02-02	VOC2_101	non-hospital	1	NA	0	NA	NA	NA
covids	wildtype	32	2021-02-10	VOC2_102	non-hospital	1	Bourgogne-Franche-Comté	0	1.09398	0.792943	1.45265
covids	B.1.1.7	55	2021-02-04	VOC2_103	non-hospital	1	NA	1	NA	NA	NA
covids	ininterpretable	82	2021-02-12	VOC2_104	non-hospital	1	Normandie	NA	1.03442	0.676762	1.46597
covids	wildtype	59	2021-02-16	VOC2_106	non-hospital	1	Occitanie	0	0.94191	0.718704	1.18993
covids	wildtype	86	2021-02-16	VOC2_107	non-hospital	1	Normandie	0	1.03442	0.676762	1.46597
covids	wildtype	87	2021-02-16	VOC2_108	hospital	1	Nouvelle-Aquitaine	0	0.908002	0.661349	1.19535
covids	ininterpretable	57	2021-02-10	VOC2_109	non-hospital	1	Hauts-de-France	NA	1.10981	0.877655	1.37673
covids	wildtype	62	2021-02-02	VOC2_111	non-hospital	1	NA	0	NA	NA	NA
covids	ininterpretable	73	2021-02-15	VOC2_112	non-hospital	1	NA	NA	NA	NA	NA
covids	B.1.1.7	35	2021-02-16	VOC2_113	non-hospital	1	Nouvelle-Aquitaine	1	0.908002	0.661349	1.19535
covids	wildtype	60	2021-02-10	VOC2_114	non-hospital	1	Normandie	0	1.03442	0.676762	1.46597
covids	wildtype	83	2021-02-16	VOC2_115	non-hospital	1	Normandie	0	1.03442	0.676762	1.46597
covids	wildtype	51	2021-02-02	VOC2_116	non-hospital	1	NA	0	NA	NA	NA
covids	ininterpretable	11	2021-02-09	VOC2_117	non-hospital	1	Hauts-de-France	NA	1.10981	0.877655	1.37673
covids	wildtype	26	2021-02-04	VOC2_118	non-hospital	1	NA	0	NA	NA	NA
covids	B.1.1.7	55	2021-02-02	VOC2_120	non-hospital	1	NA	1	NA	NA	NA
covids	wildtype	16	2021-02-13	VOC2_121	non-hospital	1	Normandie	0	1.03442	0.676762	1.46597
covids	B.1.1.7	61	2021-02-16	VOC2_122	non-hospital	1	Provence-Alpes-Côte d'Azur	1	1.03052	0.832535	1.25279
covids	wildtype	53	2021-02-11	VOC2_123	non-hospital	1	Provence-Alpes-Côte d'Azur	0	1.03052	0.832535	1.25279
covids	wildtype	47	2021-02-16	VOC2_124	non-hospital	1	Île-de-France	0	1.05765	0.903183	1.23155
covids	wildtype	71	2021-02-02	VOC2_125	non-hospital	1	NA	0	NA	NA	NA
covids	ininterpretable	7	2021-02-15	VOC2_126	non-hospital	1	NA	NA	NA	NA	NA
covids	B.1.1.7	56	2021-02-16	VOC2_128	non-hospital	1	Hauts-de-France	1	1.10981	0.877655	1.37673
covids	ininterpretable	86	2021-02-14	VOC2_129	non-hospital	1	NA	NA	NA	NA	NA
covids	autre	70	2021-02-06	VOC2_130	non-hospital	1	Île-de-France	1	1.05765	0.903183	1.23155
covids	wildtype	41	2021-02-10	VOC2_131	non-hospital	1	Normandie	0	1.03442	0.676762	1.46597
covids	wildtype	64	2021-02-16	VOC2_132	non-hospital	1	Hauts-de-France	0	1.10981	0.877655	1.37673
covids	ininterpretable	16	2021-02-14	VOC2_133	non-hospital	1	NA	NA	NA	NA	NA
covids	wildtype	21	2021-02-10	VOC2_134	non-hospital	1	Île-de-France	0	1.05765	0.903183	1.23155
covids	B.1.1.7	77	2021-02-13	VOC2_135	non-hospital	1	Île-de-France	1	1.05765	0.903183	1.23155
covids	wildtype	36	2021-02-15	VOC2_137	non-hospital	1	NA	0	NA	NA	NA
covids	wildtype	16	2021-02-13	VOC2_138	non-hospital	1	Normandie	0	1.03442	0.676762	1.46597
covids	wildtype	36	2021-02-02	VOC2_139	non-hospital	1	NA	0	NA	NA	NA
covids	wildtype	19	2021-02-15	VOC2_140	non-hospital	1	NA	0	NA	NA	NA
covids	B.1.1.7	43	2021-02-09	VOC2_141	non-hospital	1	Île-de-France	1	1.05765	0.903183	1.23155
covids	wildtype	58	2021-02-16	VOC2_142	non-hospital	1	Normandie	0	1.03442	0.676762	1.46597
covids	wildtype	10	2021-02-10	VOC2_143	non-hospital	1	Bourgogne-Franche-Comté	0	1.09398	0.792943	1.45265
covids	ininterpretable	34	2021-02-16	VOC2_144	non-hospital	1	Île-de-France	NA	1.05765	0.903183	1.23155
covids	wildtype	47	2021-02-16	VOC2_145	non-hospital	1	NA	0	NA	NA	NA
covids	B.1.1.7	33	2021-02-09	VOC2_146	non-hospital	1	Île-de-France	1	1.05765	0.903183	1.23155
covids	wildtype	32	2021-02-16	VOC2_147	non-hospital	1	Bourgogne-Franche-Comté	0	1.09398	0.792943	1.45265
covids	ininterpretable	59	2021-02-15	VOC2_148	non-hospital	1	NA	NA	NA	NA	NA
covids	B.1.1.7	60	2021-02-03	VOC2_149	non-hospital	1	Hauts-de-France	1	1.10981	0.877655	1.37673
covids	B.1.1.7	56	2021-02-16	VOC2_150	non-hospital	1	Hauts-de-France	1	1.10981	0.877655	1.37673
covids	wildtype	39	2021-02-16	VOC2_151	hospital	1	Hauts-de-France	0	1.10981	0.877655	1.37673
covids	B.1.1.7	90	2021-02-09	VOC2_152	non-hospital	1	NA	1	NA	NA	NA
covids	ininterpretable	78	2021-02-15	VOC2_153	non-hospital	1	NA	NA	NA	NA	NA
covids	wildtype	11	2021-02-09	VOC2_154	non-hospital	1	NA	0	NA	NA	NA
covids	wildtype	21	2021-02-15	VOC2_156	non-hospital	1	NA	0	NA	NA	NA
covids	wildtype	52	2021-02-15	VOC2_158	non-hospital	1	NA	0	NA	NA	NA
covids	wildtype	30	2021-02-15	VOC2_159	non-hospital	1	NA	0	NA	NA	NA
covids	B.1.1.7	50	2021-02-16	VOC2_160	non-hospital	1	Île-de-France	1	1.05765	0.903183	1.23155
covids	wildtype	52	2021-02-16	VOC2_162	non-hospital	1	Grand Est	0	1.03759	0.798738	1.31148
covids	ininterpretable	42	2021-02-16	VOC2_163	non-hospital	1	Île-de-France	NA	1.05765	0.903183	1.23155
covids	B.1.1.7	25	2021-02-14	VOC2_164	non-hospital	1	NA	1	NA	NA	NA
covids	ininterpretable	69	2021-02-09	VOC2_165	non-hospital	1	Grand Est	NA	1.03759	0.798738	1.31148
covids	wildtype	52	2021-02-16	VOC2_166	non-hospital	1	Hauts-de-France	0	1.10981	0.877655	1.37673
covids	B.1.1.7	19	2021-02-15	VOC2_167	non-hospital	1	NA	1	NA	NA	NA
covids	wildtype	61	2021-02-02	VOC2_168	non-hospital	1	NA	0	NA	NA	NA
covids	B.1.1.7	19	2021-02-15	VOC2_169	non-hospital	1	NA	1	NA	NA	NA
covids	B.1.1.7	24	2021-02-15	VOC2_170	non-hospital	1	NA	1	NA	NA	NA
covids	wildtype	46	2021-02-16	VOC2_171	non-hospital	1	Île-de-France	0	1.05765	0.903183	1.23155
covids	B.1.1.7	23	2021-02-13	VOC2_172	non-hospital	1	Île-de-France	1	1.05765	0.903183	1.23155
covids	B.1.1.7	18	2021-02-15	VOC2_173	non-hospital	1	NA	1	NA	NA	NA
covids	wildtype	65	2021-02-16	VOC2_174	non-hospital	1	Île-de-France	0	1.05765	0.903183	1.23155
covids	B.1.1.7	90	2021-02-14	VOC2_175	non-hospital	1	NA	1	NA	NA	NA
covids	wildtype	55	2021-02-16	VOC2_176	non-hospital	1	Occitanie	0	0.94191	0.718704	1.18993
covids	B.1.1.7	44	2021-02-09	VOC2_177	non-hospital	1	Île-de-France	1	1.05765	0.903183	1.23155
covids	wildtype	28	2021-01-29	VOC2_178	non-hospital	1	NA	0	NA	NA	NA
covids	ininterpretable	80	2021-02-09	VOC2_179	non-hospital	1	Auvergne-Rhône-Alpes	NA	1.1075	0.892726	1.34831
covids	B.1.1.7	62	2021-02-16	VOC2_180	non-hospital	1	Hauts-de-France	1	1.10981	0.877655	1.37673
covids	ininterpretable	7	2021-02-16	VOC2_181	non-hospital	1	Île-de-France	NA	1.05765	0.903183	1.23155
covids	wildtype	11	2021-02-10	VOC2_182	non-hospital	1	NA	0	NA	NA	NA
covids	wildtype	82	2021-02-15	VOC2_183	non-hospital	1	NA	0	NA	NA	NA
covids	wildtype	77	2021-02-15	VOC2_184	non-hospital	1	NA	0	NA	NA	NA
covids	ininterpretable	78	2021-02-15	VOC2_185	non-hospital	1	NA	NA	NA	NA	NA
covids	B.1.1.7	77	2021-02-09	VOC2_186	non-hospital	1	Île-de-France	1	1.05765	0.903183	1.23155
covids	B.1.1.7	16	2021-02-12	VOC2_187	non-hospital	1	Île-de-France	1	1.05765	0.903183	1.23155
covids	ininterpretable	55	2021-02-04	VOC2_188	non-hospital	1	NA	NA	NA	NA	NA
covids	wildtype	70	2021-02-10	VOC2_189	non-hospital	1	Bretagne	0	0.984959	0.551228	1.55809
covids	B.1.1.7	38	2021-02-02	VOC2_190	non-hospital	1	NA	1	NA	NA	NA
covids	B.1.1.7	65	2021-02-11	VOC2_191	non-hospital	1	Hauts-de-France	1	1.10981	0.877655	1.37673
covids	wildtype	75	2021-02-11	VOC2_192	non-hospital	1	Hauts-de-France	0	1.10981	0.877655	1.37673
covids	wildtype	32	2021-02-16	VOC2_193	non-hospital	1	Centre-Val de Loire	0	1.13038	0.758453	1.57722
covids	wildtype	48	2021-02-06	VOC2_194	non-hospital	1	NA	0	NA	NA	NA
covids	B.1.1.7	52	2021-02-16	VOC2_196	non-hospital	1	Occitanie	1	0.94191	0.718704	1.18993
covids	B.1.1.7	40	2021-02-12	VOC2_197	non-hospital	1	Hauts-de-France	1	1.10981	0.877655	1.37673
covtib	wildtype	64	2021-01-30	VOC2_198	non-hospital	1	NA	0	NA	NA	NA
covids	B.1.351/P.1	38	2021-02-16	VOC2_199	non-hospital	1	Provence-Alpes-Côte d'Azur	1	1.03052	0.832535	1.25279
covids	ininterpretable	42	2021-02-11	VOC2_200	non-hospital	1	Bourgogne-Franche-Comté	NA	1.09398	0.792943	1.45265
covids	ininterpretable	16	2021-02-11	VOC2_201	non-hospital	1	Hauts-de-France	NA	1.10981	0.877655	1.37673
covids	ininterpretable	9	2021-02-09	VOC2_202	non-hospital	1	Île-de-France	NA	1.05765	0.903183	1.23155
covids	wildtype	65	2021-02-16	VOC2_203	non-hospital	1	Normandie	0	1.03442	0.676762	1.46597
covids	B.1.351/P.1	43	2021-02-16	VOC2_204	non-hospital	1	Provence-Alpes-Côte d'Azur	1	1.03052	0.832535	1.25279
covids	ininterpretable	44	2021-02-16	VOC2_205	non-hospital	1	Bourgogne-Franche-Comté	NA	1.09398	0.792943	1.45265
covids	wildtype	48	2021-02-11	VOC2_206	non-hospital	1	Hauts-de-France	0	1.10981	0.877655	1.37673
covids	ininterpretable	50	2021-02-09	VOC2_207	non-hospital	1	Bourgogne-Franche-Comté	NA	1.09398	0.792943	1.45265
covids	ininterpretable	63	2021-02-09	VOC2_208	non-hospital	1	Corse	NA	1.88626	0.663576	3.73423
covids	wildtype	48	2021-02-06	VOC2_209	non-hospital	1	NA	0	NA	NA	NA
covids	ininterpretable	22	2021-02-06	VOC2_210	non-hospital	1	NA	NA	NA	NA	NA
covids	B.1.1.7	20	2021-02-10	VOC2_211	non-hospital	1	Île-de-France	1	1.05765	0.903183	1.23155
covids	wildtype	19	2021-02-09	VOC2_212	non-hospital	1	Hauts-de-France	0	1.10981	0.877655	1.37673
covids	wildtype	11	2021-02-10	VOC2_213	non-hospital	1	Île-de-France	0	1.05765	0.903183	1.23155
covids	ininterpretable	44	2021-02-15	VOC2_214	non-hospital	1	NA	NA	NA	NA	NA
covids	ininterpretable	18	2021-02-12	VOC2_215	non-hospital	1	Occitanie	NA	0.94191	0.718704	1.18993
covids	B.1.1.7	39	2021-02-04	VOC2_216	non-hospital	1	NA	1	NA	NA	NA
covids	B.1.1.7	31	2021-02-16	VOC2_217	hospital	1	Île-de-France	1	1.05765	0.903183	1.23155
covids	wildtype	38	2021-02-15	VOC2_218	non-hospital	1	Auvergne-Rhône-Alpes	0	1.1075	0.892726	1.34831
covids	wildtype	36	2021-02-12	VOC2_219	non-hospital	1	Normandie	0	1.03442	0.676762	1.46597
covids	B.1.351/P.1	21	2021-02-09	VOC2_220	non-hospital	1	Hauts-de-France	1	1.10981	0.877655	1.37673
covids	wildtype	34	2021-02-02	VOC2_221	non-hospital	1	NA	0	NA	NA	NA
covids	B.1.1.7	29	2021-02-15	VOC2_222	non-hospital	1	NA	1	NA	NA	NA
covids	B.1.1.7	12	2021-02-11	VOC2_223	non-hospital	1	Île-de-France	1	1.05765	0.903183	1.23155
covids	ininterpretable	45	2021-02-16	VOC2_224	hospital	1	Île-de-France	NA	1.05765	0.903183	1.23155
covids	wildtype	56	2021-02-02	VOC2_226	non-hospital	1	NA	0	NA	NA	NA
covids	ininterpretable	21	2021-02-15	VOC2_227	non-hospital	1	NA	NA	NA	NA	NA
covids	B.1.1.7	13	2021-02-16	VOC2_228	non-hospital	1	NA	1	NA	NA	NA
covids	wildtype	70	2021-02-16	VOC2_229	non-hospital	1	Provence-Alpes-Côte d'Azur	0	1.03052	0.832535	1.25279
covids	B.1.1.7	29	2021-02-11	VOC2_230	non-hospital	1	Normandie	1	1.03442	0.676762	1.46597
covids	ininterpretable	6	2021-02-12	VOC2_231	non-hospital	1	Normandie	NA	1.03442	0.676762	1.46597
covids	wildtype	24	2021-02-09	VOC2_232	non-hospital	1	Corse	0	1.88626	0.663576	3.73423
covids	ininterpretable	41	2021-02-10	VOC2_233	non-hospital	1	Île-de-France	NA	1.05765	0.903183	1.23155
covids	ininterpretable	49	2021-02-11	VOC2_234	non-hospital	1	Île-de-France	NA	1.05765	0.903183	1.23155
covids	ininterpretable	34	2021-02-14	VOC2_235	non-hospital	1	NA	NA	NA	NA	NA
covids	wildtype	21	2021-02-10	VOC2_236	non-hospital	1	Normandie	0	1.03442	0.676762	1.46597
covids	ininterpretable	29	2021-02-16	VOC2_237	non-hospital	1	Provence-Alpes-Côte d'Azur	NA	1.03052	0.832535	1.25279
covids	B.1.1.7	10	2021-02-04	VOC2_238	non-hospital	1	NA	1	NA	NA	NA
covids	wildtype	54	2021-02-11	VOC2_239	non-hospital	1	Occitanie	0	0.94191	0.718704	1.18993
covids	wildtype	62	2021-02-11	VOC2_240	non-hospital	1	Normandie	0	1.03442	0.676762	1.46597
covids	B.1.351/P.1	16	2021-02-16	VOC2_241	non-hospital	1	Hauts-de-France	1	1.10981	0.877655	1.37673
covids	wildtype	21	2021-02-16	VOC2_242	non-hospital	1	Occitanie	0	0.94191	0.718704	1.18993
covids	wildtype	49	2021-02-15	VOC2_243	non-hospital	1	NA	0	NA	NA	NA
covids	ininterpretable	43	2021-02-14	VOC2_244	non-hospital	1	NA	NA	NA	NA	NA
covids	B.1.1.7	11	2021-02-16	VOC2_245	non-hospital	1	Hauts-de-France	1	1.10981	0.877655	1.37673
covids	wildtype	44	2021-02-06	VOC2_246	non-hospital	1	NA	0	NA	NA	NA
covids	wildtype	36	2021-02-15	VOC2_247	non-hospital	1	NA	0	NA	NA	NA
covids	wildtype	68	2021-02-11	VOC2_248	non-hospital	1	Grand Est	0	1.03759	0.798738	1.31148
covids	B.1.1.7	36	2021-02-12	VOC2_250	non-hospital	1	NA	1	NA	NA	NA
covids	wildtype	74	2021-02-16	VOC2_251	non-hospital	1	Normandie	0	1.03442	0.676762	1.46597
covids	wildtype	32	2021-02-16	VOC2_252	non-hospital	1	Provence-Alpes-Côte d'Azur	0	1.03052	0.832535	1.25279
covids	wildtype	71	2021-02-11	VOC2_253	non-hospital	1	Grand Est	0	1.03759	0.798738	1.31148
covids	wildtype	75	2021-02-15	VOC2_255	non-hospital	1	NA	0	NA	NA	NA
covids	wildtype	51	2021-02-08	VOC2_257	non-hospital	1	Île-de-France	0	1.05765	0.903183	1.23155
covids	wildtype	28	2021-02-09	VOC2_258	non-hospital	1	Provence-Alpes-Côte d'Azur	0	1.03052	0.832535	1.25279
covids	wildtype	26	2021-02-16	VOC2_259	non-hospital	1	Provence-Alpes-Côte d'Azur	0	1.03052	0.832535	1.25279
covids	wildtype	36	2021-02-04	VOC2_260	non-hospital	1	NA	0	NA	NA	NA
covids	B.1.1.7	13	2021-02-10	VOC2_261	non-hospital	1	Hauts-de-France	1	1.10981	0.877655	1.37673
covids	ininterpretable	12	2021-02-15	VOC2_262	non-hospital	1	NA	NA	NA	NA	NA
covids	ininterpretable	35	2021-02-13	VOC2_263	non-hospital	1	Provence-Alpes-Côte d'Azur	NA	1.03052	0.832535	1.25279
covids	ininterpretable	42	2021-02-10	VOC2_264	non-hospital	1	Île-de-France	NA	1.05765	0.903183	1.23155
covids	ininterpretable	40	2021-02-16	VOC2_265	non-hospital	1	Normandie	NA	1.03442	0.676762	1.46597
covids	wildtype	17	2021-02-14	VOC2_266	non-hospital	1	NA	0	NA	NA	NA
covids	ininterpretable	57	2021-02-16	VOC2_267	hospital	1	Centre-Val de Loire	NA	1.13038	0.758453	1.57722
covids	wildtype	34	2021-02-11	VOC2_268	non-hospital	1	Île-de-France	0	1.05765	0.903183	1.23155
covids	wildtype	38	2021-02-10	VOC2_269	non-hospital	1	Île-de-France	0	1.05765	0.903183	1.23155
covids	B.1.1.7	43	2021-02-09	VOC2_270	non-hospital	1	Hauts-de-France	1	1.10981	0.877655	1.37673
covids	B.1.1.7	27	2021-02-13	VOC2_271	non-hospital	1	Île-de-France	1	1.05765	0.903183	1.23155
covids	wildtype	49	2021-02-16	VOC2_272	hospital	1	Nouvelle-Aquitaine	0	0.908002	0.661349	1.19535
covids	B.1.1.7	7	2021-02-15	VOC2_273	non-hospital	1	NA	1	NA	NA	NA
covids	wildtype	12	2021-02-09	VOC2_274	non-hospital	1	Auvergne-Rhône-Alpes	0	1.1075	0.892726	1.34831
covids	wildtype	17	2021-02-10	VOC2_275	non-hospital	1	NA	0	NA	NA	NA
covids	wildtype	39	2021-02-16	VOC2_276	non-hospital	1	Hauts-de-France	0	1.10981	0.877655	1.37673
covids	wildtype	33	2021-02-16	VOC2_277	non-hospital	1	Hauts-de-France	0	1.10981	0.877655	1.37673
covids	B.1.1.7	45	2021-02-13	VOC2_278	non-hospital	1	Normandie	1	1.03442	0.676762	1.46597
covids	ininterpretable	45	2021-02-12	VOC2_279	non-hospital	1	Normandie	NA	1.03442	0.676762	1.46597
covids	B.1.1.7	16	2021-02-16	VOC2_280	non-hospital	1	Île-de-France	1	1.05765	0.903183	1.23155
covids	wildtype	21	2021-02-09	VOC2_281	non-hospital	1	NA	0	NA	NA	NA
covids	B.1.1.7	76	2021-02-16	VOC2_282	hospital	1	Île-de-France	1	1.05765	0.903183	1.23155
covids	wildtype	41	2021-02-10	VOC2_283	non-hospital	1	Île-de-France	0	1.05765	0.903183	1.23155
covids	ininterpretable	23	2021-02-14	VOC2_284	non-hospital	1	NA	NA	NA	NA	NA
covids	wildtype	67	2021-02-16	VOC2_285	non-hospital	1	Nouvelle-Aquitaine	0	0.908002	0.661349	1.19535
covids	B.1.351/P.1	64	2021-02-16	VOC2_286	non-hospital	1	Nouvelle-Aquitaine	1	0.908002	0.661349	1.19535
covids	wildtype	25	2021-02-05	VOC2_287	non-hospital	1	NA	0	NA	NA	NA
covids	B.1.1.7	6	2021-02-15	VOC2_288	non-hospital	1	NA	1	NA	NA	NA
covids	ininterpretable	21	2021-02-16	VOC2_289	non-hospital	1	Occitanie	NA	0.94191	0.718704	1.18993
covids	ininterpretable	57	2021-02-16	VOC2_290	non-hospital	1	Hauts-de-France	NA	1.10981	0.877655	1.37673
covtib	wildtype	84	2021-01-29	VOC2_291	non-hospital	1	NA	0	NA	NA	NA
covids	wildtype	61	2021-02-16	VOC2_292	non-hospital	1	NA	0	NA	NA	NA
covtib	wildtype	31	2021-01-29	VOC2_293	non-hospital	1	NA	0	NA	NA	NA
covids	wildtype	55	2021-02-16	VOC2_294	non-hospital	1	Bourgogne-Franche-Comté	0	1.09398	0.792943	1.45265
covids	wildtype	76	2021-02-11	VOC2_295	non-hospital	1	Occitanie	0	0.94191	0.718704	1.18993
covids	wildtype	19	2021-02-10	VOC2_296	non-hospital	1	Île-de-France	0	1.05765	0.903183	1.23155
covids	wildtype	43	2021-02-13	VOC2_297	non-hospital	1	Bourgogne-Franche-Comté	0	1.09398	0.792943	1.45265
covids	wildtype	63	2021-02-12	VOC2_298	non-hospital	1	Hauts-de-France	0	1.10981	0.877655	1.37673
covids	ininterpretable	49	2021-02-16	VOC2_299	non-hospital	1	Occitanie	NA	0.94191	0.718704	1.18993
covids	ininterpretable	16	2021-02-09	VOC2_300	non-hospital	1	Hauts-de-France	NA	1.10981	0.877655	1.37673
covids	wildtype	53	2021-02-16	VOC2_301	non-hospital	1	Bourgogne-Franche-Comté	0	1.09398	0.792943	1.45265
covids	wildtype	74	2021-02-04	VOC2_302	non-hospital	1	NA	0	NA	NA	NA
covids	wildtype	84	2021-02-14	VOC2_303	non-hospital	1	NA	0	NA	NA	NA
covids	ininterpretable	36	2021-02-11	VOC2_304	non-hospital	1	Hauts-de-France	NA	1.10981	0.877655	1.37673
covids	wildtype	20	2021-02-12	VOC2_305	non-hospital	1	Île-de-France	0	1.05765	0.903183	1.23155
covids	B.1.1.7	41	2021-02-16	VOC2_307	non-hospital	1	Nouvelle-Aquitaine	1	0.908002	0.661349	1.19535
covids	B.1.1.7	21	2021-02-16	VOC2_308	non-hospital	1	Centre-Val de Loire	1	1.13038	0.758453	1.57722
covids	B.1.1.7	58	2021-02-16	VOC2_310	non-hospital	1	Hauts-de-France	1	1.10981	0.877655	1.37673
covids	B.1.1.7	49	2021-02-16	VOC2_311	non-hospital	1	Occitanie	1	0.94191	0.718704	1.18993
covids	wildtype	42	2021-02-09	VOC2_312	non-hospital	1	Hauts-de-France	0	1.10981	0.877655	1.37673
covids	wildtype	64	2021-02-11	VOC2_313	non-hospital	1	Île-de-France	0	1.05765	0.903183	1.23155
covids	B.1.1.7	32	2021-02-16	VOC2_314	non-hospital	1	Occitanie	1	0.94191	0.718704	1.18993
covids	B.1.1.7	33	2021-02-15	VOC2_315	non-hospital	1	NA	1	NA	NA	NA
covids	wildtype	20	2021-02-10	VOC2_316	non-hospital	1	NA	0	NA	NA	NA
covids	B.1.1.7	39	2021-02-16	VOC2_317	non-hospital	1	Normandie	1	1.03442	0.676762	1.46597
covids	B.1.1.7	30	2021-02-09	VOC2_318	non-hospital	1	Île-de-France	1	1.05765	0.903183	1.23155
covids	wildtype	76	2021-02-15	VOC2_319	non-hospital	1	NA	0	NA	NA	NA
covids	ininterpretable	80	2021-02-11	VOC2_320	non-hospital	1	Hauts-de-France	NA	1.10981	0.877655	1.37673
covids	ininterpretable	44	2021-02-16	VOC2_321	non-hospital	1	Nouvelle-Aquitaine	NA	0.908002	0.661349	1.19535
covids	wildtype	11	2021-02-09	VOC2_322	non-hospital	1	Auvergne-Rhône-Alpes	0	1.1075	0.892726	1.34831
covids	B.1.1.7	34	2021-02-16	VOC2_323	non-hospital	1	Île-de-France	1	1.05765	0.903183	1.23155
covids	B.1.1.7	40	2021-02-10	VOC2_324	non-hospital	1	Normandie	1	1.03442	0.676762	1.46597
covids	B.1.351/P.1	52	2021-02-09	VOC2_325	non-hospital	1	Hauts-de-France	1	1.10981	0.877655	1.37673
covids	wildtype	77	2021-02-16	VOC2_326	non-hospital	1	Provence-Alpes-Côte d'Azur	0	1.03052	0.832535	1.25279
covids	wildtype	54	2021-02-12	VOC2_327	non-hospital	1	Grand Est	0	1.03759	0.798738	1.31148
covids	wildtype	43	2021-02-14	VOC2_328	non-hospital	1	NA	0	NA	NA	NA
covids	ininterpretable	67	2021-02-16	VOC2_329	non-hospital	1	Hauts-de-France	NA	1.10981	0.877655	1.37673
covids	ininterpretable	54	2021-02-05	VOC2_330	non-hospital	1	NA	NA	NA	NA	NA
covids	ininterpretable	18	2021-02-15	VOC2_331	non-hospital	1	NA	NA	NA	NA	NA
covids	ininterpretable	61	2021-02-16	VOC2_332	non-hospital	1	Hauts-de-France	NA	1.10981	0.877655	1.37673
covids	B.1.1.7	28	2021-02-10	VOC2_333	non-hospital	1	Île-de-France	1	1.05765	0.903183	1.23155
covids	B.1.1.7	42	2021-02-16	VOC2_334	non-hospital	1	Centre-Val de Loire	1	1.13038	0.758453	1.57722
covids	B.1.1.7	32	2021-02-15	VOC2_335	non-hospital	1	NA	1	NA	NA	NA
covids	wildtype	28	2021-02-10	VOC2_336	non-hospital	1	Île-de-France	0	1.05765	0.903183	1.23155
covids	wildtype	67	2021-02-16	VOC2_337	non-hospital	1	Provence-Alpes-Côte d'Azur	0	1.03052	0.832535	1.25279
covids	B.1.1.7	75	2021-02-10	VOC2_338	non-hospital	1	Île-de-France	1	1.05765	0.903183	1.23155
covids	ininterpretable	40	2021-02-15	VOC2_339	non-hospital	1	NA	NA	NA	NA	NA
covids	ininterpretable	11	2021-02-09	VOC2_340	non-hospital	1	Hauts-de-France	NA	1.10981	0.877655	1.37673
covids	B.1.1.7	41	2021-02-09	VOC2_341	non-hospital	1	Île-de-France	1	1.05765	0.903183	1.23155
covids	wildtype	78	2021-02-15	VOC2_342	non-hospital	1	NA	0	NA	NA	NA
covids	ininterpretable	32	2021-02-15	VOC2_343	non-hospital	1	NA	NA	NA	NA	NA
covids	wildtype	64	2021-02-09	VOC2_344	non-hospital	1	Occitanie	0	0.94191	0.718704	1.18993
covids	wildtype	12	2021-02-14	VOC2_345	non-hospital	1	NA	0	NA	NA	NA
covids	wildtype	67	2021-02-11	VOC2_346	non-hospital	1	Corse	0	1.88626	0.663576	3.73423
covids	B.1.1.7	29	2021-02-15	VOC2_348	non-hospital	1	NA	1	NA	NA	NA
covids	wildtype	71	2021-02-06	VOC2_349	non-hospital	1	NA	0	NA	NA	NA
covids	wildtype	73	2021-02-10	VOC2_350	non-hospital	1	Bourgogne-Franche-Comté	0	1.09398	0.792943	1.45265
covids	ininterpretable	80	2021-02-16	VOC2_351	hospital	1	Île-de-France	NA	1.05765	0.903183	1.23155
covids	B.1.351/P.1	12	2021-02-03	VOC2_352	non-hospital	1	Hauts-de-France	1	1.10981	0.877655	1.37673
covids	wildtype	52	2021-02-03	VOC2_353	non-hospital	1	NA	0	NA	NA	NA
covids	wildtype	50	2021-02-08	VOC2_355	non-hospital	1	Île-de-France	0	1.05765	0.903183	1.23155
covids	wildtype	36	2021-02-15	VOC2_356	non-hospital	1	NA	0	NA	NA	NA
covids	wildtype	19	2021-02-10	VOC2_357	non-hospital	1	Île-de-France	0	1.05765	0.903183	1.23155
covids	wildtype	84	2021-02-11	VOC2_358	non-hospital	1	Normandie	0	1.03442	0.676762	1.46597
covids	B.1.1.7	30	2021-02-16	VOC2_359	non-hospital	1	Centre-Val de Loire	1	1.13038	0.758453	1.57722
covids	wildtype	18	2021-02-09	VOC2_360	non-hospital	1	Hauts-de-France	0	1.10981	0.877655	1.37673
covids	B.1.1.7	42	2021-02-10	VOC2_361	non-hospital	1	Île-de-France	1	1.05765	0.903183	1.23155
covids	B.1.1.7	25	2021-02-14	VOC2_362	non-hospital	1	Auvergne-Rhône-Alpes	1	1.1075	0.892726	1.34831
covids	wildtype	68	2021-02-13	VOC2_363	non-hospital	1	Provence-Alpes-Côte d'Azur	0	1.03052	0.832535	1.25279
covids	wildtype	21	2021-02-14	VOC2_364	non-hospital	1	NA	0	NA	NA	NA
covids	ininterpretable	20	2021-02-11	VOC2_365	non-hospital	1	Île-de-France	NA	1.05765	0.903183	1.23155
covids	wildtype	15	2021-02-10	VOC2_366	non-hospital	1	Île-de-France	0	1.05765	0.903183	1.23155
covids	wildtype	25	2021-02-16	VOC2_367	non-hospital	1	Hauts-de-France	0	1.10981	0.877655	1.37673
covids	wildtype	16	2021-02-02	VOC2_368	non-hospital	1	NA	0	NA	NA	NA
covids	B.1.1.7	15	2021-02-16	VOC2_369	non-hospital	1	Île-de-France	1	1.05765	0.903183	1.23155
covids	wildtype	34	2021-02-16	VOC2_370	non-hospital	1	Provence-Alpes-Côte d'Azur	0	1.03052	0.832535	1.25279
covids	ininterpretable	41	2021-02-16	VOC2_371	non-hospital	1	Occitanie	NA	0.94191	0.718704	1.18993
covids	B.1.1.7	74	2021-02-11	VOC2_372	non-hospital	1	Corse	1	1.88626	0.663576	3.73423
covids	B.1.351/P.1	29	2021-02-10	VOC2_373	non-hospital	1	Île-de-France	1	1.05765	0.903183	1.23155
covids	B.1.1.7	18	2021-02-11	VOC2_374	non-hospital	1	Normandie	1	1.03442	0.676762	1.46597
covids	B.1.1.7	74	2021-02-09	VOC2_375	non-hospital	1	Île-de-France	1	1.05765	0.903183	1.23155
covids	ininterpretable	10	2021-02-16	VOC2_376	non-hospital	1	Île-de-France	NA	1.05765	0.903183	1.23155
covids	B.1.1.7	29	2021-02-11	VOC2_377	non-hospital	1	Île-de-France	1	1.05765	0.903183	1.23155
covids	ininterpretable	73	2021-02-15	VOC2_378	non-hospital	1	NA	NA	NA	NA	NA
covids	wildtype	57	2021-02-16	VOC2_379	non-hospital	1	Occitanie	0	0.94191	0.718704	1.18993
covids	B.1.1.7	55	2021-02-13	VOC2_380	non-hospital	1	NA	1	NA	NA	NA
covids	B.1.1.7	51	2021-02-12	VOC2_381	non-hospital	1	Île-de-France	1	1.05765	0.903183	1.23155
covids	B.1.1.7	55	2021-02-02	VOC2_382	non-hospital	1	NA	1	NA	NA	NA
covids	wildtype	52	2021-02-02	VOC2_383	non-hospital	1	NA	0	NA	NA	NA
covids	wildtype	72	2021-02-16	VOC2_384	non-hospital	1	Occitanie	0	0.94191	0.718704	1.18993
covids	ininterpretable	46	2021-02-05	VOC2_385	non-hospital	1	Bourgogne-Franche-Comté	NA	1.09398	0.792943	1.45265
covids	ininterpretable	49	2021-02-10	VOC2_386	non-hospital	1	Île-de-France	NA	1.05765	0.903183	1.23155
covids	wildtype	26	2021-02-09	VOC2_387	non-hospital	1	Île-de-France	0	1.05765	0.903183	1.23155
covids	wildtype	61	2021-02-15	VOC2_388	non-hospital	1	NA	0	NA	NA	NA
covids	B.1.1.7	12	2021-02-09	VOC2_389	non-hospital	1	Île-de-France	1	1.05765	0.903183	1.23155
covids	ininterpretable	31	2021-02-09	VOC2_390	non-hospital	1	Hauts-de-France	NA	1.10981	0.877655	1.37673
covids	ininterpretable	39	2021-02-12	VOC2_391	non-hospital	1	Occitanie	NA	0.94191	0.718704	1.18993
covids	wildtype	72	2021-02-04	VOC2_392	non-hospital	1	Hauts-de-France	0	1.10981	0.877655	1.37673
covids	wildtype	77	2021-02-14	VOC2_393	non-hospital	1	Auvergne-Rhône-Alpes	0	1.1075	0.892726	1.34831
covids	ininterpretable	76	2021-02-14	VOC2_394	non-hospital	1	NA	NA	NA	NA	NA
covtib	ininterpretable	63	2021-01-29	VOC2_395	non-hospital	1	NA	NA	NA	NA	NA
covids	wildtype	70	2021-02-15	VOC2_396	non-hospital	1	NA	0	NA	NA	NA
covids	B.1.1.7	48	2021-02-12	VOC2_397	non-hospital	1	Île-de-France	1	1.05765	0.903183	1.23155
covids	ininterpretable	29	2021-02-12	VOC2_398	non-hospital	1	Île-de-France	NA	1.05765	0.903183	1.23155
covids	B.1.1.7	71	2021-02-10	VOC2_399	non-hospital	1	Île-de-France	1	1.05765	0.903183	1.23155
covids	B.1.1.7	37	2021-02-15	VOC2_400	non-hospital	1	NA	1	NA	NA	NA
covids	wildtype	35	2021-02-11	VOC2_401	non-hospital	1	Bourgogne-Franche-Comté	0	1.09398	0.792943	1.45265
covids	B.1.1.7	15	2021-02-09	VOC2_402	non-hospital	1	Île-de-France	1	1.05765	0.903183	1.23155
covids	wildtype	45	2021-02-15	VOC2_403	non-hospital	1	NA	0	NA	NA	NA
covids	wildtype	85	2021-02-13	VOC2_404	non-hospital	1	Hauts-de-France	0	1.10981	0.877655	1.37673
covids	wildtype	59	2021-02-13	VOC2_406	non-hospital	1	Bourgogne-Franche-Comté	0	1.09398	0.792943	1.45265
covids	wildtype	43	2021-02-15	VOC2_407	non-hospital	1	NA	0	NA	NA	NA
covids	B.1.1.7	62	2021-02-13	VOC2_408	non-hospital	1	Normandie	1	1.03442	0.676762	1.46597
covids	ininterpretable	61	2021-02-16	VOC2_409	non-hospital	1	NA	NA	NA	NA	NA
covids	B.1.1.7	21	2021-02-16	VOC2_410	non-hospital	1	Île-de-France	1	1.05765	0.903183	1.23155
covids	wildtype	14	2021-02-04	VOC2_411	non-hospital	1	Hauts-de-France	0	1.10981	0.877655	1.37673
covids	wildtype	78	2021-02-02	VOC2_412	non-hospital	1	NA	0	NA	NA	NA
covids	ininterpretable	82	2021-02-09	VOC2_413	non-hospital	1	Auvergne-Rhône-Alpes	NA	1.1075	0.892726	1.34831
covids	wildtype	13	2021-02-12	VOC2_414	non-hospital	1	Bourgogne-Franche-Comté	0	1.09398	0.792943	1.45265
covids	wildtype	71	2021-02-10	VOC2_415	non-hospital	1	NA	0	NA	NA	NA
covids	ininterpretable	32	2021-02-16	VOC2_416	non-hospital	1	Île-de-France	NA	1.05765	0.903183	1.23155
covids	wildtype	28	2021-02-16	VOC2_417	non-hospital	1	Provence-Alpes-Côte d'Azur	0	1.03052	0.832535	1.25279
covids	wildtype	54	2021-02-15	VOC2_418	non-hospital	1	NA	0	NA	NA	NA
covids	ininterpretable	43	2021-02-09	VOC2_419	non-hospital	1	Hauts-de-France	NA	1.10981	0.877655	1.37673
covids	B.1.1.7	40	2021-02-16	VOC2_420	non-hospital	1	Provence-Alpes-Côte d'Azur	1	1.03052	0.832535	1.25279
covids	wildtype	12	2021-02-14	VOC2_421	non-hospital	1	NA	0	NA	NA	NA
covids	wildtype	52	2021-02-15	VOC2_422	non-hospital	1	NA	0	NA	NA	NA
covids	wildtype	47	2021-02-13	VOC2_423	non-hospital	1	Normandie	0	1.03442	0.676762	1.46597
covids	wildtype	9	2021-02-10	VOC2_424	non-hospital	1	Île-de-France	0	1.05765	0.903183	1.23155
covids	B.1.1.7	76	2021-02-16	VOC2_425	non-hospital	1	Hauts-de-France	1	1.10981	0.877655	1.37673
covids	B.1.1.7	84	2021-02-04	VOC2_426	non-hospital	1	Hauts-de-France	1	1.10981	0.877655	1.37673
covids	wildtype	52	2021-02-16	VOC2_427	non-hospital	1	Île-de-France	0	1.05765	0.903183	1.23155
covids	B.1.1.7	10	2021-02-16	VOC2_428	non-hospital	1	Normandie	1	1.03442	0.676762	1.46597
covids	B.1.1.7	13	2021-02-11	VOC2_429	non-hospital	1	Normandie	1	1.03442	0.676762	1.46597
covids	ininterpretable	21	2021-02-15	VOC2_430	non-hospital	1	NA	NA	NA	NA	NA
covids	wildtype	40	2021-02-02	VOC2_431	non-hospital	1	NA	0	NA	NA	NA
covids	wildtype	55	2021-02-11	VOC2_432	non-hospital	1	Occitanie	0	0.94191	0.718704	1.18993
covids	B.1.1.7	46	2021-02-13	VOC2_433	non-hospital	1	Île-de-France	1	1.05765	0.903183	1.23155
covids	wildtype	17	2021-02-14	VOC2_434	non-hospital	1	NA	0	NA	NA	NA
covids	ininterpretable	67	2021-02-09	VOC2_435	non-hospital	1	Bourgogne-Franche-Comté	NA	1.09398	0.792943	1.45265
covids	wildtype	46	2021-02-15	VOC2_436	non-hospital	1	NA	0	NA	NA	NA
covids	wildtype	61	2021-02-13	VOC2_437	non-hospital	1	Grand Est	0	1.03759	0.798738	1.31148
covids	wildtype	31	2021-02-11	VOC2_438	non-hospital	1	Provence-Alpes-Côte d'Azur	0	1.03052	0.832535	1.25279
covids	wildtype	42	2021-02-15	VOC2_439	non-hospital	1	NA	0	NA	NA	NA
covids	wildtype	54	2021-02-16	VOC2_440	non-hospital	1	Provence-Alpes-Côte d'Azur	0	1.03052	0.832535	1.25279
covids	wildtype	30	2021-02-14	VOC2_441	non-hospital	1	Auvergne-Rhône-Alpes	0	1.1075	0.892726	1.34831
covids	wildtype	68	2021-02-11	VOC2_442	non-hospital	1	Bourgogne-Franche-Comté	0	1.09398	0.792943	1.45265
covids	ininterpretable	13	2021-02-16	VOC2_443	non-hospital	1	Normandie	NA	1.03442	0.676762	1.46597
covids	wildtype	59	2021-02-02	VOC2_445	non-hospital	1	NA	0	NA	NA	NA
covids	ininterpretable	30	2021-02-09	VOC2_446	non-hospital	1	Hauts-de-France	NA	1.10981	0.877655	1.37673
covids	wildtype	48	2021-02-16	VOC2_447	non-hospital	1	Centre-Val de Loire	0	1.13038	0.758453	1.57722
covids	wildtype	14	2021-02-14	VOC2_448	non-hospital	1	NA	0	NA	NA	NA
covids	B.1.1.7	45	2021-02-15	VOC2_449	non-hospital	1	NA	1	NA	NA	NA
covids	wildtype	60	2021-02-16	VOC2_450	non-hospital	1	Normandie	0	1.03442	0.676762	1.46597
covids	B.1.1.7	28	2021-02-12	VOC2_451	non-hospital	1	Île-de-France	1	1.05765	0.903183	1.23155
covids	B.1.1.7	40	2021-02-13	VOC2_452	non-hospital	1	Normandie	1	1.03442	0.676762	1.46597
covids	ininterpretable	53	2021-02-16	VOC2_453	non-hospital	1	Occitanie	NA	0.94191	0.718704	1.18993
covids	wildtype	41	2021-02-14	VOC2_454	non-hospital	1	NA	0	NA	NA	NA
covids	ininterpretable	63	2021-02-15	VOC2_455	non-hospital	1	NA	NA	NA	NA	NA
covids	wildtype	58	2021-02-15	VOC2_456	non-hospital	1	NA	0	NA	NA	NA
covids	B.1.351/P.1	10	2021-02-09	VOC2_457	non-hospital	1	Hauts-de-France	1	1.10981	0.877655	1.37673
covids	B.1.1.7	39	2021-02-16	VOC2_458	non-hospital	1	Occitanie	1	0.94191	0.718704	1.18993
covids	ininterpretable	38	2021-02-13	VOC2_459	non-hospital	1	Grand Est	NA	1.03759	0.798738	1.31148
covids	wildtype	64	2021-02-09	VOC2_460	non-hospital	1	Normandie	0	1.03442	0.676762	1.46597
covids	B.1.1.7	24	2021-02-09	VOC2_461	non-hospital	1	Île-de-France	1	1.05765	0.903183	1.23155
covids	B.1.1.7	24	2021-02-16	VOC2_463	non-hospital	1	Centre-Val de Loire	1	1.13038	0.758453	1.57722
covids	ininterpretable	82	2021-02-10	VOC2_464	non-hospital	1	Hauts-de-France	NA	1.10981	0.877655	1.37673
covids	autre	18	2021-02-15	VOC2_465	non-hospital	1	NA	1	NA	NA	NA
covtib	ininterpretable	20	2021-01-29	VOC2_466	non-hospital	1	NA	NA	NA	NA	NA
covids	wildtype	35	2021-02-16	VOC2_468	non-hospital	1	Hauts-de-France	0	1.10981	0.877655	1.37673
covids	wildtype	49	2021-02-05	VOC2_469	non-hospital	1	NA	0	NA	NA	NA
covids	B.1.1.7	14	2021-02-16	VOC2_470	non-hospital	1	Île-de-France	1	1.05765	0.903183	1.23155
covids	wildtype	30	2021-02-16	VOC2_471	non-hospital	1	Occitanie	0	0.94191	0.718704	1.18993
covids	B.1.1.7	43	2021-02-15	VOC2_472	non-hospital	1	NA	1	NA	NA	NA
covids	wildtype	20	2021-02-15	VOC2_473	non-hospital	1	NA	0	NA	NA	NA
covids	B.1.1.7	59	2021-02-12	VOC2_474	non-hospital	1	Normandie	1	1.03442	0.676762	1.46597
covids	wildtype	47	2021-02-09	VOC2_475	non-hospital	1	Hauts-de-France	0	1.10981	0.877655	1.37673
covids	wildtype	31	2021-02-15	VOC2_476	non-hospital	1	NA	0	NA	NA	NA
covids	B.1.1.7	23	2021-02-10	VOC2_477	non-hospital	1	Île-de-France	1	1.05765	0.903183	1.23155
covids	ininterpretable	10	2021-02-13	VOC2_478	non-hospital	1	Normandie	NA	1.03442	0.676762	1.46597
covids	ininterpretable	46	2021-02-10	VOC2_479	non-hospital	1	Bourgogne-Franche-Comté	NA	1.09398	0.792943	1.45265
covids	wildtype	74	2021-02-06	VOC2_480	non-hospital	1	NA	0	NA	NA	NA
covids	B.1.1.7	18	2021-02-10	VOC2_481	non-hospital	1	Hauts-de-France	1	1.10981	0.877655	1.37673
covids	wildtype	48	2021-02-15	VOC2_482	non-hospital	1	NA	0	NA	NA	NA
covids	wildtype	86	2021-02-10	VOC2_483	non-hospital	1	Hauts-de-France	0	1.10981	0.877655	1.37673
covids	B.1.1.7	6	2021-02-09	VOC2_484	non-hospital	1	Hauts-de-France	1	1.10981	0.877655	1.37673
covids	wildtype	78	2021-02-02	VOC2_485	non-hospital	1	NA	0	NA	NA	NA
covids	wildtype	50	2021-02-16	VOC2_486	non-hospital	1	Normandie	0	1.03442	0.676762	1.46597
covids	wildtype	48	2021-02-15	VOC2_487	non-hospital	1	NA	0	NA	NA	NA
covids	ininterpretable	72	2021-02-14	VOC2_488	non-hospital	1	NA	NA	NA	NA	NA
covids	ininterpretable	30	2021-02-12	VOC2_489	non-hospital	1	Île-de-France	NA	1.05765	0.903183	1.23155
covids	B.1.1.7	30	2021-02-09	VOC2_490	non-hospital	1	Île-de-France	1	1.05765	0.903183	1.23155
covids	ininterpretable	89	2021-02-11	VOC2_491	non-hospital	1	Occitanie	NA	0.94191	0.718704	1.18993
covids	wildtype	84	2021-02-16	VOC2_492	non-hospital	1	Nouvelle-Aquitaine	0	0.908002	0.661349	1.19535
covids	wildtype	28	2021-02-06	VOC2_493	non-hospital	1	NA	0	NA	NA	NA
covids	wildtype	43	2021-02-15	VOC2_494	non-hospital	1	NA	0	NA	NA	NA
covids	ininterpretable	86	2021-02-11	VOC2_495	non-hospital	1	Hauts-de-France	NA	1.10981	0.877655	1.37673
covids	ininterpretable	38	2021-02-09	VOC2_496	non-hospital	1	Hauts-de-France	NA	1.10981	0.877655	1.37673
covids	B.1.1.7	57	2021-02-15	VOC2_497	non-hospital	1	NA	1	NA	NA	NA
covids	B.1.1.7	51	2021-02-16	VOC2_498	non-hospital	1	Provence-Alpes-Côte d'Azur	1	1.03052	0.832535	1.25279
covids	wildtype	60	2021-02-15	VOC2_499	non-hospital	1	NA	0	NA	NA	NA
covids	B.1.1.7	26	2021-02-13	VOC2_500	non-hospital	1	Hauts-de-France	1	1.10981	0.877655	1.37673
covids	wildtype	59	2021-02-03	VOC2_501	non-hospital	1	NA	0	NA	NA	NA
covids	B.1.1.7	63	2021-02-16	VOC2_502	non-hospital	1	Provence-Alpes-Côte d'Azur	1	1.03052	0.832535	1.25279
covids	B.1.351/P.1	61	2021-02-13	VOC2_503	non-hospital	1	Île-de-France	1	1.05765	0.903183	1.23155
covids	B.1.1.7	12	2021-02-16	VOC2_505	non-hospital	1	Île-de-France	1	1.05765	0.903183	1.23155
covids	wildtype	52	2021-02-15	VOC2_506	non-hospital	1	NA	0	NA	NA	NA
covids	ininterpretable	50	2021-02-16	VOC2_508	non-hospital	1	Centre-Val de Loire	NA	1.13038	0.758453	1.57722
covids	B.1.1.7	65	2021-02-16	VOC2_509	non-hospital	1	Hauts-de-France	1	1.10981	0.877655	1.37673
covids	B.1.1.7	19	2021-02-10	VOC2_511	non-hospital	1	Île-de-France	1	1.05765	0.903183	1.23155
covids	wildtype	40	2021-02-04	VOC2_512	non-hospital	1	Hauts-de-France	0	1.10981	0.877655	1.37673
covids	wildtype	19	2021-02-10	VOC2_513	non-hospital	1	NA	0	NA	NA	NA
covids	wildtype	21	2021-02-16	VOC2_514	non-hospital	1	Provence-Alpes-Côte d'Azur	0	1.03052	0.832535	1.25279
covids	wildtype	89	2021-02-15	VOC2_515	non-hospital	1	NA	0	NA	NA	NA
covids	B.1.351/P.1	24	2021-02-14	VOC2_517	non-hospital	1	NA	1	NA	NA	NA
covids	ininterpretable	16	2021-02-15	VOC2_518	non-hospital	1	NA	NA	NA	NA	NA
covids	B.1.1.7	62	2021-02-13	VOC2_519	non-hospital	1	NA	1	NA	NA	NA
covids	wildtype	38	2021-02-11	VOC2_520	non-hospital	1	Corse	0	1.88626	0.663576	3.73423
covids	B.1.1.7	39	2021-02-14	VOC2_521	non-hospital	1	NA	1	NA	NA	NA
covids	ininterpretable	12	2021-02-16	VOC2_522	non-hospital	1	Hauts-de-France	NA	1.10981	0.877655	1.37673
covids	wildtype	28	2021-02-15	VOC2_523	non-hospital	1	NA	0	NA	NA	NA
covids	B.1.1.7	24	2021-02-16	VOC2_524	non-hospital	1	Centre-Val de Loire	1	1.13038	0.758453	1.57722
covids	B.1.1.7	41	2021-02-09	VOC2_526	non-hospital	1	Corse	1	1.88626	0.663576	3.73423
covids	B.1.1.7	31	2021-02-09	VOC2_527	non-hospital	1	Île-de-France	1	1.05765	0.903183	1.23155
covids	ininterpretable	30	2021-02-15	VOC2_528	non-hospital	1	NA	NA	NA	NA	NA
covids	B.1.1.7	36	2021-02-12	VOC2_529	non-hospital	1	Corse	1	1.88626	0.663576	3.73423
covids	wildtype	53	2021-02-10	VOC2_530	non-hospital	1	Bretagne	0	0.984959	0.551228	1.55809
covids	B.1.1.7	49	2021-02-02	VOC2_531	non-hospital	1	NA	1	NA	NA	NA
covids	B.1.1.7	63	2021-02-10	VOC2_532	non-hospital	1	NA	1	NA	NA	NA
covids	wildtype	68	2021-02-16	VOC2_533	non-hospital	1	Provence-Alpes-Côte d'Azur	0	1.03052	0.832535	1.25279
covids	wildtype	27	2021-02-16	VOC2_534	non-hospital	1	Occitanie	0	0.94191	0.718704	1.18993
covids	wildtype	44	2021-02-15	VOC2_536	non-hospital	1	NA	0	NA	NA	NA
covids	wildtype	41	2021-02-02	VOC2_537	non-hospital	1	NA	0	NA	NA	NA
covids	ininterpretable	50	2021-02-11	VOC2_539	non-hospital	1	Normandie	NA	1.03442	0.676762	1.46597
covids	ininterpretable	54	2021-02-09	VOC2_540	non-hospital	1	Hauts-de-France	NA	1.10981	0.877655	1.37673
covids	B.1.1.7	13	2021-02-16	VOC2_541	non-hospital	1	Provence-Alpes-Côte d'Azur	1	1.03052	0.832535	1.25279
covids	ininterpretable	25	2021-02-15	VOC2_542	non-hospital	1	NA	NA	NA	NA	NA
covids	autre	8	2021-02-16	VOC2_543	non-hospital	1	Provence-Alpes-Côte d'Azur	1	1.03052	0.832535	1.25279
covids	wildtype	19	2021-02-08	VOC2_544	non-hospital	1	Île-de-France	0	1.05765	0.903183	1.23155
covids	B.1.1.7	24	2021-02-12	VOC2_545	non-hospital	1	Île-de-France	1	1.05765	0.903183	1.23155
covids	wildtype	71	2021-02-10	VOC2_546	non-hospital	1	NA	0	NA	NA	NA
covids	B.1.1.7	20	2021-02-15	VOC2_547	non-hospital	1	Hauts-de-France	1	1.10981	0.877655	1.37673
covids	wildtype	80	2021-02-14	VOC2_548	non-hospital	1	NA	0	NA	NA	NA
covids	ininterpretable	27	2021-02-10	VOC2_549	non-hospital	1	Grand Est	NA	1.03759	0.798738	1.31148
covids	wildtype	72	2021-02-16	VOC2_550	non-hospital	1	Provence-Alpes-Côte d'Azur	0	1.03052	0.832535	1.25279
covids	B.1.1.7	74	2021-02-16	VOC2_551	non-hospital	1	Île-de-France	1	1.05765	0.903183	1.23155
covids	wildtype	44	2021-02-16	VOC2_552	hospital	1	Nouvelle-Aquitaine	0	0.908002	0.661349	1.19535
covids	ininterpretable	53	2021-02-15	VOC2_553	non-hospital	1	NA	NA	NA	NA	NA
covids	wildtype	17	2021-02-16	VOC2_554	non-hospital	1	Île-de-France	0	1.05765	0.903183	1.23155
covids	B.1.1.7	68	2021-02-09	VOC2_555	non-hospital	1	Corse	1	1.88626	0.663576	3.73423
covids	wildtype	36	2021-02-16	VOC2_556	non-hospital	1	Île-de-France	0	1.05765	0.903183	1.23155
covids	wildtype	71	2021-02-09	VOC2_557	non-hospital	1	Bourgogne-Franche-Comté	0	1.09398	0.792943	1.45265
covids	ininterpretable	58	2021-02-09	VOC2_558	non-hospital	1	Corse	NA	1.88626	0.663576	3.73423
covids	ininterpretable	65	2021-02-06	VOC2_559	non-hospital	1	NA	NA	NA	NA	NA
covids	wildtype	24	2021-02-16	VOC2_560	non-hospital	1	Bourgogne-Franche-Comté	0	1.09398	0.792943	1.45265
covids	ininterpretable	15	2021-02-09	VOC2_561	non-hospital	1	Hauts-de-France	NA	1.10981	0.877655	1.37673
covids	B.1.1.7	69	2021-02-09	VOC2_562	non-hospital	1	Île-de-France	1	1.05765	0.903183	1.23155
covtib	wildtype	44	2021-01-29	VOC2_563	non-hospital	1	NA	0	NA	NA	NA
covids	B.1.1.7	62	2021-02-10	VOC2_564	non-hospital	1	Bourgogne-Franche-Comté	1	1.09398	0.792943	1.45265
covids	wildtype	65	2021-02-11	VOC2_565	non-hospital	1	Normandie	0	1.03442	0.676762	1.46597
covids	B.1.1.7	35	2021-02-09	VOC2_566	non-hospital	1	Hauts-de-France	1	1.10981	0.877655	1.37673
covids	wildtype	25	2021-02-16	VOC2_567	non-hospital	1	Normandie	0	1.03442	0.676762	1.46597
covids	B.1.1.7	55	2021-02-16	VOC2_568	hospital	1	Île-de-France	1	1.05765	0.903183	1.23155
covids	B.1.351/P.1	36	2021-02-15	VOC2_569	non-hospital	1	NA	1	NA	NA	NA
covids	wildtype	24	2021-02-09	VOC2_570	non-hospital	1	Corse	0	1.88626	0.663576	3.73423
covids	B.1.1.7	48	2021-02-16	VOC2_571	non-hospital	1	Île-de-France	1	1.05765	0.903183	1.23155
covids	wildtype	33	2021-02-11	VOC2_572	non-hospital	1	Île-de-France	0	1.05765	0.903183	1.23155
covids	wildtype	21	2021-02-14	VOC2_573	non-hospital	1	NA	0	NA	NA	NA
covids	B.1.1.7	51	2021-02-11	VOC2_574	non-hospital	1	Normandie	1	1.03442	0.676762	1.46597
covids	B.1.1.7	73	2021-02-16	VOC2_575	non-hospital	1	Île-de-France	1	1.05765	0.903183	1.23155
covids	wildtype	27	2021-02-14	VOC2_576	non-hospital	1	NA	0	NA	NA	NA
covids	wildtype	15	2021-02-16	VOC2_577	non-hospital	1	Provence-Alpes-Côte d'Azur	0	1.03052	0.832535	1.25279
covids	ininterpretable	14	2021-02-09	VOC2_579	non-hospital	1	Auvergne-Rhône-Alpes	NA	1.1075	0.892726	1.34831
covids	wildtype	60	2021-02-16	VOC2_580	non-hospital	1	Centre-Val de Loire	0	1.13038	0.758453	1.57722
covids	wildtype	70	2021-02-15	VOC2_581	non-hospital	1	NA	0	NA	NA	NA
covids	ininterpretable	46	2021-02-16	VOC2_582	non-hospital	1	Centre-Val de Loire	NA	1.13038	0.758453	1.57722
covids	autre	51	2021-02-16	VOC2_583	non-hospital	1	Provence-Alpes-Côte d'Azur	1	1.03052	0.832535	1.25279
covids	ininterpretable	46	2021-02-06	VOC2_584	non-hospital	1	Corse	NA	1.88626	0.663576	3.73423
covids	B.1.1.7	40	2021-02-16	VOC2_585	non-hospital	1	Hauts-de-France	1	1.10981	0.877655	1.37673
covids	wildtype	51	2021-02-12	VOC2_586	non-hospital	1	Normandie	0	1.03442	0.676762	1.46597
covids	B.1.1.7	59	2021-02-16	VOC2_587	non-hospital	1	Normandie	1	1.03442	0.676762	1.46597
covids	ininterpretable	15	2021-02-16	VOC2_588	non-hospital	1	Occitanie	NA	0.94191	0.718704	1.18993
covids	wildtype	65	2021-02-15	VOC2_589	non-hospital	1	NA	0	NA	NA	NA
covids	ininterpretable	65	2021-02-15	VOC2_590	non-hospital	1	NA	NA	NA	NA	NA
covids	ininterpretable	54	2021-02-13	VOC2_591	non-hospital	1	Normandie	NA	1.03442	0.676762	1.46597
covids	wildtype	84	2021-02-06	VOC2_592	non-hospital	1	NA	0	NA	NA	NA
covids	wildtype	44	2021-02-16	VOC2_594	non-hospital	1	Occitanie	0	0.94191	0.718704	1.18993
covids	wildtype	66	2021-02-06	VOC2_595	non-hospital	1	NA	0	NA	NA	NA
covids	B.1.1.7	5	2021-02-16	VOC2_596	non-hospital	1	Hauts-de-France	1	1.10981	0.877655	1.37673
covids	B.1.1.7	67	2021-02-16	VOC2_597	non-hospital	1	Hauts-de-France	1	1.10981	0.877655	1.37673
covids	ininterpretable	21	2021-02-16	VOC2_598	non-hospital	1	Île-de-France	NA	1.05765	0.903183	1.23155
covids	ininterpretable	33	2021-02-02	VOC2_599	non-hospital	1	NA	NA	NA	NA	NA
covids	wildtype	26	2021-02-15	VOC2_602	non-hospital	1	NA	0	NA	NA	NA
covids	wildtype	58	2021-02-16	VOC2_603	non-hospital	1	Nouvelle-Aquitaine	0	0.908002	0.661349	1.19535
covids	ininterpretable	40	2021-02-15	VOC2_604	non-hospital	1	NA	NA	NA	NA	NA
covids	wildtype	61	2021-02-06	VOC2_605	non-hospital	1	NA	0	NA	NA	NA
covids	ininterpretable	31	2021-02-15	VOC2_606	non-hospital	1	NA	NA	NA	NA	NA
covids	B.1.1.7	25	2021-02-14	VOC2_607	non-hospital	1	NA	1	NA	NA	NA
covids	wildtype	80	2021-02-15	VOC2_608	non-hospital	1	NA	0	NA	NA	NA
covids	B.1.1.7	49	2021-02-16	VOC2_609	non-hospital	1	Grand Est	1	1.03759	0.798738	1.31148
covids	ininterpretable	25	2021-02-12	VOC2_610	non-hospital	1	Île-de-France	NA	1.05765	0.903183	1.23155
covids	B.1.1.7	39	2021-02-10	VOC2_611	non-hospital	1	Hauts-de-France	1	1.10981	0.877655	1.37673
covids	ininterpretable	36	2021-02-11	VOC2_612	non-hospital	1	Hauts-de-France	NA	1.10981	0.877655	1.37673
covids	wildtype	53	2021-02-16	VOC2_613	non-hospital	1	Centre-Val de Loire	0	1.13038	0.758453	1.57722
covids	wildtype	18	2021-02-11	VOC2_614	non-hospital	1	Occitanie	0	0.94191	0.718704	1.18993
covids	B.1.351/P.1	14	2021-02-16	VOC2_615	non-hospital	1	Occitanie	1	0.94191	0.718704	1.18993
covids	B.1.1.7	31	2021-02-10	VOC2_616	non-hospital	1	NA	1	NA	NA	NA
covids	ininterpretable	63	2021-02-15	VOC2_617	non-hospital	1	NA	NA	NA	NA	NA
covids	B.1.1.7	27	2021-02-16	VOC2_618	non-hospital	1	Île-de-France	1	1.05765	0.903183	1.23155
covids	wildtype	50	2021-02-14	VOC2_619	non-hospital	1	NA	0	NA	NA	NA
covids	wildtype	63	2021-02-14	VOC2_620	non-hospital	1	Bourgogne-Franche-Comté	0	1.09398	0.792943	1.45265
covids	B.1.1.7	45	2021-02-02	VOC2_621	non-hospital	1	NA	1	NA	NA	NA
covids	B.1.1.7	33	2021-02-09	VOC2_622	non-hospital	1	Île-de-France	1	1.05765	0.903183	1.23155
covids	wildtype	56	2021-02-14	VOC2_623	non-hospital	1	NA	0	NA	NA	NA
covids	wildtype	19	2021-02-14	VOC2_624	non-hospital	1	NA	0	NA	NA	NA
covids	wildtype	47	2021-02-16	VOC2_625	hospital	1	Nouvelle-Aquitaine	0	0.908002	0.661349	1.19535
covids	wildtype	56	2021-02-12	VOC2_626	non-hospital	1	Normandie	0	1.03442	0.676762	1.46597
covids	B.1.1.7	24	2021-02-12	VOC2_627	non-hospital	1	Normandie	1	1.03442	0.676762	1.46597
covids	wildtype	64	2021-02-14	VOC2_628	non-hospital	1	NA	0	NA	NA	NA
covids	ininterpretable	31	2021-02-10	VOC2_629	non-hospital	1	Normandie	NA	1.03442	0.676762	1.46597
covids	wildtype	51	2021-02-02	VOC2_630	non-hospital	1	NA	0	NA	NA	NA
covids	B.1.1.7	29	2021-02-13	VOC2_631	non-hospital	1	Île-de-France	1	1.05765	0.903183	1.23155
covids	autre	44	2021-02-10	VOC2_632	non-hospital	1	Hauts-de-France	1	1.10981	0.877655	1.37673
covids	ininterpretable	78	2021-02-14	VOC2_634	non-hospital	1	NA	NA	NA	NA	NA
covids	wildtype	44	2021-02-04	VOC2_635	non-hospital	1	NA	0	NA	NA	NA
covids	B.1.1.7	87	2021-02-16	VOC2_636	hospital	1	Île-de-France	1	1.05765	0.903183	1.23155
covids	wildtype	25	2021-02-16	VOC2_637	non-hospital	1	Île-de-France	0	1.05765	0.903183	1.23155
covids	wildtype	52	2021-02-09	VOC2_638	non-hospital	1	Auvergne-Rhône-Alpes	0	1.1075	0.892726	1.34831
covids	wildtype	24	2021-02-10	VOC2_639	non-hospital	1	Hauts-de-France	0	1.10981	0.877655	1.37673
covids	wildtype	79	2021-02-15	VOC2_640	non-hospital	1	NA	0	NA	NA	NA
covids	B.1.1.7	68	2021-02-14	VOC2_641	non-hospital	1	NA	1	NA	NA	NA
covids	wildtype	44	2021-02-02	VOC2_642	non-hospital	1	NA	0	NA	NA	NA
covids	wildtype	47	2021-02-13	VOC2_643	non-hospital	1	Provence-Alpes-Côte d'Azur	0	1.03052	0.832535	1.25279
covids	wildtype	22	2021-02-15	VOC2_644	non-hospital	1	NA	0	NA	NA	NA
covids	wildtype	11	2021-02-16	VOC2_645	non-hospital	1	Occitanie	0	0.94191	0.718704	1.18993
covids	wildtype	59	2021-02-15	VOC2_647	non-hospital	1	NA	0	NA	NA	NA
covids	wildtype	86	2021-02-02	VOC2_648	non-hospital	1	NA	0	NA	NA	NA
covids	wildtype	82	2021-02-11	VOC2_649	non-hospital	1	Provence-Alpes-Côte d'Azur	0	1.03052	0.832535	1.25279
covids	B.1.351/P.1	13	2021-02-16	VOC2_650	non-hospital	1	Île-de-France	1	1.05765	0.903183	1.23155
covids	wildtype	35	2021-02-10	VOC2_652	non-hospital	1	Île-de-France	0	1.05765	0.903183	1.23155
covids	wildtype	44	2021-02-10	VOC2_653	non-hospital	1	Île-de-France	0	1.05765	0.903183	1.23155
covids	wildtype	32	2021-02-15	VOC2_654	non-hospital	1	NA	0	NA	NA	NA
covids	ininterpretable	37	2021-02-10	VOC2_655	non-hospital	1	Île-de-France	NA	1.05765	0.903183	1.23155
covids	B.1.1.7	36	2021-02-15	VOC2_656	non-hospital	1	NA	1	NA	NA	NA
covids	B.1.1.7	8	2021-02-15	VOC2_657	non-hospital	1	NA	1	NA	NA	NA
covids	B.1.1.7	80	2021-02-13	VOC2_658	non-hospital	1	Grand Est	1	1.03759	0.798738	1.31148
covids	B.1.1.7	62	2021-02-10	VOC2_659	non-hospital	1	Île-de-France	1	1.05765	0.903183	1.23155
covids	wildtype	13	2021-02-03	VOC2_660	non-hospital	1	Hauts-de-France	0	1.10981	0.877655	1.37673
covids	wildtype	59	2021-02-15	VOC2_661	non-hospital	1	NA	0	NA	NA	NA
covids	B.1.1.7	31	2021-02-10	VOC2_662	non-hospital	1	Île-de-France	1	1.05765	0.903183	1.23155
covids	B.1.1.7	45	2021-02-12	VOC2_663	non-hospital	1	Normandie	1	1.03442	0.676762	1.46597
covids	wildtype	48	2021-02-16	VOC2_664	non-hospital	1	Normandie	0	1.03442	0.676762	1.46597
covids	wildtype	70	2021-02-16	VOC2_665	non-hospital	1	Occitanie	0	0.94191	0.718704	1.18993
covids	wildtype	35	2021-02-16	VOC2_667	non-hospital	1	Provence-Alpes-Côte d'Azur	0	1.03052	0.832535	1.25279
covids	B.1.1.7	68	2021-02-15	VOC2_668	non-hospital	1	NA	1	NA	NA	NA
covids	B.1.1.7	38	2021-02-10	VOC2_669	non-hospital	1	Normandie	1	1.03442	0.676762	1.46597
covids	wildtype	81	2021-02-12	VOC2_670	non-hospital	1	Normandie	0	1.03442	0.676762	1.46597
covids	wildtype	67	2021-02-13	VOC2_671	non-hospital	1	Île-de-France	0	1.05765	0.903183	1.23155
covids	ininterpretable	22	2021-02-16	VOC2_672	hospital	1	Grand Est	NA	1.03759	0.798738	1.31148
covids	B.1.1.7	60	2021-02-15	VOC2_673	non-hospital	1	NA	1	NA	NA	NA
covids	B.1.1.7	66	2021-02-16	VOC2_674	non-hospital	1	Île-de-France	1	1.05765	0.903183	1.23155
covids	B.1.1.7	16	2021-02-10	VOC2_675	non-hospital	1	Île-de-France	1	1.05765	0.903183	1.23155
covids	ininterpretable	54	2021-02-16	VOC2_676	non-hospital	1	Provence-Alpes-Côte d'Azur	NA	1.03052	0.832535	1.25279
covids	wildtype	55	2021-02-13	VOC2_677	non-hospital	1	NA	0	NA	NA	NA
covids	wildtype	59	2021-02-13	VOC2_678	non-hospital	1	NA	0	NA	NA	NA
covids	wildtype	81	2021-02-15	VOC2_679	non-hospital	1	NA	0	NA	NA	NA
covids	wildtype	70	2021-02-02	VOC2_680	non-hospital	1	NA	0	NA	NA	NA
covids	ininterpretable	28	2021-02-15	VOC2_682	non-hospital	1	NA	NA	NA	NA	NA
covids	B.1.1.7	18	2021-02-11	VOC2_683	non-hospital	1	Normandie	1	1.03442	0.676762	1.46597
covids	ininterpretable	34	2021-02-16	VOC2_684	non-hospital	1	Nouvelle-Aquitaine	NA	0.908002	0.661349	1.19535
covids	B.1.1.7	87	2021-02-12	VOC2_685	non-hospital	1	Normandie	1	1.03442	0.676762	1.46597
covids	ininterpretable	62	2021-02-02	VOC2_686	non-hospital	1	NA	NA	NA	NA	NA
covids	B.1.1.7	33	2021-02-16	VOC2_687	non-hospital	1	Île-de-France	1	1.05765	0.903183	1.23155
covids	wildtype	70	2021-02-16	VOC2_688	non-hospital	1	Provence-Alpes-Côte d'Azur	0	1.03052	0.832535	1.25279
covids	ininterpretable	39	2021-02-05	VOC2_689	non-hospital	1	NA	NA	NA	NA	NA
covids	B.1.1.7	49	2021-02-16	VOC2_690	non-hospital	1	Île-de-France	1	1.05765	0.903183	1.23155
covids	B.1.351/P.1	54	2021-02-16	VOC2_692	non-hospital	1	Occitanie	1	0.94191	0.718704	1.18993
covids	wildtype	35	2021-02-15	VOC2_693	non-hospital	1	Hauts-de-France	0	1.10981	0.877655	1.37673
covids	B.1.1.7	12	2021-02-12	VOC2_694	non-hospital	1	Île-de-France	1	1.05765	0.903183	1.23155
covids	ininterpretable	53	2021-02-13	VOC2_695	non-hospital	1	Normandie	NA	1.03442	0.676762	1.46597
covids	B.1.351/P.1	25	2021-02-10	VOC2_696	non-hospital	1	Île-de-France	1	1.05765	0.903183	1.23155
covids	B.1.1.7	27	2021-02-05	VOC2_698	non-hospital	1	NA	1	NA	NA	NA
covids	wildtype	10	2021-02-02	VOC2_699	non-hospital	1	NA	0	NA	NA	NA
covids	ininterpretable	89	2021-02-09	VOC2_700	non-hospital	1	Bourgogne-Franche-Comté	NA	1.09398	0.792943	1.45265
covids	wildtype	89	2021-02-11	VOC2_701	non-hospital	1	Île-de-France	0	1.05765	0.903183	1.23155
covids	wildtype	47	2021-02-16	VOC2_702	non-hospital	1	Île-de-France	0	1.05765	0.903183	1.23155
covids	B.1.1.7	43	2021-02-16	VOC2_703	non-hospital	1	Provence-Alpes-Côte d'Azur	1	1.03052	0.832535	1.25279
covids	wildtype	22	2021-02-04	VOC2_704	non-hospital	1	Hauts-de-France	0	1.10981	0.877655	1.37673
covids	wildtype	30	2021-02-16	VOC2_705	non-hospital	1	Hauts-de-France	0	1.10981	0.877655	1.37673
covids	B.1.1.7	21	2021-02-09	VOC2_706	non-hospital	1	Corse	1	1.88626	0.663576	3.73423
covids	wildtype	88	2021-02-14	VOC2_707	non-hospital	1	NA	0	NA	NA	NA
covids	B.1.1.7	63	2021-02-09	VOC2_708	non-hospital	1	Île-de-France	1	1.05765	0.903183	1.23155
covids	wildtype	46	2021-02-14	VOC2_709	non-hospital	1	NA	0	NA	NA	NA
covids	B.1.1.7	37	2021-02-10	VOC2_710	non-hospital	1	Île-de-France	1	1.05765	0.903183	1.23155
covids	wildtype	62	2021-02-15	VOC2_711	non-hospital	1	NA	0	NA	NA	NA
covids	wildtype	43	2021-02-04	VOC2_712	non-hospital	1	Hauts-de-France	0	1.10981	0.877655	1.37673
covids	wildtype	54	2021-02-15	VOC2_713	non-hospital	1	NA	0	NA	NA	NA
covids	wildtype	34	2021-02-15	VOC2_714	non-hospital	1	NA	0	NA	NA	NA
covids	B.1.1.7	10	2021-02-15	VOC2_716	non-hospital	1	NA	1	NA	NA	NA
covids	B.1.1.7	89	2021-02-10	VOC2_717	non-hospital	1	Normandie	1	1.03442	0.676762	1.46597
covids	wildtype	81	2021-02-14	VOC2_718	non-hospital	1	NA	0	NA	NA	NA
covids	wildtype	23	2021-02-16	VOC2_719	non-hospital	1	Provence-Alpes-Côte d'Azur	0	1.03052	0.832535	1.25279
covids	wildtype	41	2021-02-02	VOC2_720	non-hospital	1	NA	0	NA	NA	NA
covids	wildtype	50	2021-02-11	VOC2_721	non-hospital	1	Provence-Alpes-Côte d'Azur	0	1.03052	0.832535	1.25279
covids	wildtype	62	2021-02-06	VOC2_722	non-hospital	1	NA	0	NA	NA	NA
covids	wildtype	63	2021-02-16	VOC2_723	non-hospital	1	Occitanie	0	0.94191	0.718704	1.18993
covids	wildtype	26	2021-02-12	VOC2_724	non-hospital	1	Bourgogne-Franche-Comté	0	1.09398	0.792943	1.45265
covids	B.1.1.7	63	2021-02-16	VOC2_725	non-hospital	1	Hauts-de-France	1	1.10981	0.877655	1.37673
covids	ininterpretable	5	2021-02-08	VOC2_726	non-hospital	1	Île-de-France	NA	1.05765	0.903183	1.23155
covids	B.1.1.7	7	2021-02-15	VOC2_728	non-hospital	1	NA	1	NA	NA	NA
covids	wildtype	17	2021-02-14	VOC2_729	non-hospital	1	NA	0	NA	NA	NA
covids	wildtype	36	2021-02-15	VOC2_730	non-hospital	1	NA	0	NA	NA	NA
covids	B.1.1.7	54	2021-02-13	VOC2_731	non-hospital	1	Normandie	1	1.03442	0.676762	1.46597
covtib	wildtype	31	2021-01-30	VOC2_732	non-hospital	1	NA	0	NA	NA	NA
covids	autre	49	2021-02-09	VOC2_734	non-hospital	1	Hauts-de-France	1	1.10981	0.877655	1.37673
covids	ininterpretable	77	2021-02-12	VOC2_735	non-hospital	1	Occitanie	NA	0.94191	0.718704	1.18993
covids	B.1.1.7	32	2021-02-11	VOC2_736	non-hospital	1	Hauts-de-France	1	1.10981	0.877655	1.37673
covids	wildtype	40	2021-02-10	VOC2_737	non-hospital	1	Bourgogne-Franche-Comté	0	1.09398	0.792943	1.45265
covids	wildtype	54	2021-02-09	VOC2_738	non-hospital	1	Occitanie	0	0.94191	0.718704	1.18993
covids	wildtype	22	2021-02-16	VOC2_739	non-hospital	1	Île-de-France	0	1.05765	0.903183	1.23155
covids	B.1.1.7	45	2021-02-11	VOC2_741	non-hospital	1	Occitanie	1	0.94191	0.718704	1.18993
covids	wildtype	76	2021-02-16	VOC2_742	non-hospital	1	Île-de-France	0	1.05765	0.903183	1.23155
covids	wildtype	84	2021-02-11	VOC2_743	non-hospital	1	Occitanie	0	0.94191	0.718704	1.18993
covids	B.1.1.7	41	2021-02-16	VOC2_744	non-hospital	1	Provence-Alpes-Côte d'Azur	1	1.03052	0.832535	1.25279
covids	wildtype	57	2021-02-12	VOC2_745	non-hospital	1	Bourgogne-Franche-Comté	0	1.09398	0.792943	1.45265
covids	wildtype	21	2021-02-02	VOC2_746	non-hospital	1	NA	0	NA	NA	NA
covids	ininterpretable	63	2021-02-14	VOC2_747	non-hospital	1	NA	NA	NA	NA	NA
covids	B.1.1.7	19	2021-02-12	VOC2_748	non-hospital	1	Île-de-France	1	1.05765	0.903183	1.23155
covids	ininterpretable	63	2021-02-15	VOC2_749	non-hospital	1	NA	NA	NA	NA	NA
covids	ininterpretable	8	2021-02-16	VOC2_750	non-hospital	1	Centre-Val de Loire	NA	1.13038	0.758453	1.57722
covids	B.1.1.7	20	2021-02-10	VOC2_751	non-hospital	1	Normandie	1	1.03442	0.676762	1.46597
covids	ininterpretable	47	2021-02-15	VOC2_752	non-hospital	1	NA	NA	NA	NA	NA
covids	ininterpretable	44	2021-02-10	VOC2_753	non-hospital	1	Normandie	NA	1.03442	0.676762	1.46597
covids	wildtype	17	2021-02-10	VOC2_754	non-hospital	1	Île-de-France	0	1.05765	0.903183	1.23155
covids	ininterpretable	21	2021-02-02	VOC2_755	non-hospital	1	NA	NA	NA	NA	NA
covids	ininterpretable	74	2021-02-15	VOC2_756	non-hospital	1	NA	NA	NA	NA	NA
covids	wildtype	58	2021-02-15	VOC2_757	non-hospital	1	NA	0	NA	NA	NA
covids	B.1.1.7	27	2021-02-16	VOC2_758	non-hospital	1	Île-de-France	1	1.05765	0.903183	1.23155
covids	ininterpretable	48	2021-02-14	VOC2_759	non-hospital	1	NA	NA	NA	NA	NA
covids	B.1.1.7	64	2021-02-02	VOC2_760	non-hospital	1	NA	1	NA	NA	NA
covids	wildtype	35	2021-02-15	VOC2_761	non-hospital	1	NA	0	NA	NA	NA
covids	wildtype	30	2021-02-15	VOC2_762	non-hospital	1	NA	0	NA	NA	NA
covids	wildtype	46	2021-02-15	VOC2_763	non-hospital	1	NA	0	NA	NA	NA
covids	wildtype	10	2021-02-10	VOC2_764	non-hospital	1	Île-de-France	0	1.05765	0.903183	1.23155
covids	wildtype	90	2021-02-15	VOC2_765	non-hospital	1	NA	0	NA	NA	NA
covids	wildtype	46	2021-02-11	VOC2_766	non-hospital	1	Bourgogne-Franche-Comté	0	1.09398	0.792943	1.45265
covids	B.1.1.7	71	2021-02-10	VOC2_767	non-hospital	1	Hauts-de-France	1	1.10981	0.877655	1.37673
covids	B.1.1.7	37	2021-02-04	VOC2_768	non-hospital	1	NA	1	NA	NA	NA
covids	wildtype	33	2021-02-10	VOC2_769	non-hospital	1	Île-de-France	0	1.05765	0.903183	1.23155
covids	ininterpretable	6	2021-02-10	VOC2_770	non-hospital	1	Normandie	NA	1.03442	0.676762	1.46597
covids	ininterpretable	42	2021-02-14	VOC2_771	non-hospital	1	NA	NA	NA	NA	NA
covids	wildtype	18	2021-02-15	VOC2_772	non-hospital	1	NA	0	NA	NA	NA
covids	B.1.1.7	35	2021-02-13	VOC2_773	non-hospital	1	NA	1	NA	NA	NA
covids	wildtype	59	2021-02-13	VOC2_774	non-hospital	1	Bourgogne-Franche-Comté	0	1.09398	0.792943	1.45265
covids	wildtype	38	2021-02-16	VOC2_775	non-hospital	1	Centre-Val de Loire	0	1.13038	0.758453	1.57722
covids	wildtype	60	2021-02-14	VOC2_776	non-hospital	1	NA	0	NA	NA	NA
covids	ininterpretable	35	2021-02-15	VOC2_777	non-hospital	1	NA	NA	NA	NA	NA
covids	B.1.1.7	36	2021-02-10	VOC2_778	non-hospital	1	Hauts-de-France	1	1.10981	0.877655	1.37673
covtib	wildtype	19	2021-01-29	VOC2_779	non-hospital	1	NA	0	NA	NA	NA
covids	B.1.1.7	26	2021-02-16	VOC2_780	non-hospital	1	Île-de-France	1	1.05765	0.903183	1.23155
covids	B.1.351/P.1	26	2021-02-16	VOC2_781	non-hospital	1	Île-de-France	1	1.05765	0.903183	1.23155
covids	ininterpretable	21	2021-02-11	VOC2_782	non-hospital	1	Normandie	NA	1.03442	0.676762	1.46597
covids	ininterpretable	35	2021-02-10	VOC2_783	non-hospital	1	Hauts-de-France	NA	1.10981	0.877655	1.37673
covids	wildtype	56	2021-02-15	VOC2_784	non-hospital	1	NA	0	NA	NA	NA
covids	wildtype	45	2021-02-09	VOC2_785	non-hospital	1	Auvergne-Rhône-Alpes	0	1.1075	0.892726	1.34831
covids	wildtype	22	2021-02-02	VOC2_786	non-hospital	1	NA	0	NA	NA	NA
covids	wildtype	84	2021-02-15	VOC2_787	non-hospital	1	NA	0	NA	NA	NA
covids	wildtype	45	2021-02-15	VOC2_788	non-hospital	1	NA	0	NA	NA	NA
covids	wildtype	45	2021-02-14	VOC2_789	non-hospital	1	NA	0	NA	NA	NA
covids	wildtype	22	2021-02-16	VOC2_790	non-hospital	1	Normandie	0	1.03442	0.676762	1.46597
covids	ininterpretable	14	2021-02-11	VOC2_791	non-hospital	1	Île-de-France	NA	1.05765	0.903183	1.23155
covids	wildtype	53	2021-02-16	VOC2_792	non-hospital	1	Provence-Alpes-Côte d'Azur	0	1.03052	0.832535	1.25279
covids	wildtype	26	2021-02-06	VOC2_793	non-hospital	1	NA	0	NA	NA	NA
covids	B.1.1.7	58	2021-02-16	VOC2_794	non-hospital	1	Île-de-France	1	1.05765	0.903183	1.23155
covids	wildtype	49	2021-02-10	VOC2_795	non-hospital	1	Île-de-France	0	1.05765	0.903183	1.23155
covids	wildtype	54	2021-02-16	VOC2_796	non-hospital	1	Provence-Alpes-Côte d'Azur	0	1.03052	0.832535	1.25279
covids	B.1.1.7	32	2021-02-02	VOC2_797	non-hospital	1	NA	1	NA	NA	NA
covids	wildtype	55	2021-02-14	VOC2_798	non-hospital	1	NA	0	NA	NA	NA
covids	B.1.1.7	75	2021-02-10	VOC2_799	non-hospital	1	Hauts-de-France	1	1.10981	0.877655	1.37673
covids	wildtype	16	2021-02-10	VOC2_801	non-hospital	1	Île-de-France	0	1.05765	0.903183	1.23155
covids	B.1.1.7	16	2021-02-16	VOC2_802	non-hospital	1	Hauts-de-France	1	1.10981	0.877655	1.37673
covids	B.1.351/P.1	85	2021-02-16	VOC2_803	hospital	1	Île-de-France	1	1.05765	0.903183	1.23155
covids	B.1.1.7	9	2021-02-13	VOC2_804	non-hospital	1	Corse	1	1.88626	0.663576	3.73423
covids	B.1.1.7	30	2021-02-04	VOC2_805	non-hospital	1	NA	1	NA	NA	NA
covids	wildtype	39	2021-02-11	VOC2_806	non-hospital	1	Île-de-France	0	1.05765	0.903183	1.23155
covids	ininterpretable	40	2021-02-15	VOC2_807	hospital	1	Île-de-France	NA	1.05765	0.903183	1.23155
covids	B.1.1.7	8	2021-02-16	VOC2_808	non-hospital	1	Normandie	1	1.03442	0.676762	1.46597
covids	wildtype	76	2021-02-16	VOC2_809	non-hospital	1	Provence-Alpes-Côte d'Azur	0	1.03052	0.832535	1.25279
covids	ininterpretable	38	2021-02-10	VOC2_810	non-hospital	1	Île-de-France	NA	1.05765	0.903183	1.23155
covids	wildtype	68	2021-02-11	VOC2_811	non-hospital	1	Occitanie	0	0.94191	0.718704	1.18993
covids	wildtype	10	2021-02-16	VOC2_812	non-hospital	1	Centre-Val de Loire	0	1.13038	0.758453	1.57722
covids	wildtype	52	2021-02-15	VOC2_814	non-hospital	1	NA	0	NA	NA	NA
covids	B.1.1.7	12	2021-02-12	VOC2_815	non-hospital	1	Hauts-de-France	1	1.10981	0.877655	1.37673
covids	wildtype	59	2021-02-10	VOC2_816	non-hospital	1	Hauts-de-France	0	1.10981	0.877655	1.37673
covids	wildtype	38	2021-02-11	VOC2_817	non-hospital	1	Corse	0	1.88626	0.663576	3.73423
covids	ininterpretable	50	2021-02-14	VOC2_818	non-hospital	1	NA	NA	NA	NA	NA
covids	wildtype	47	2021-02-03	VOC2_819	non-hospital	1	Hauts-de-France	0	1.10981	0.877655	1.37673
covids	ininterpretable	29	2021-02-10	VOC2_821	non-hospital	1	Île-de-France	NA	1.05765	0.903183	1.23155
covids	wildtype	75	2021-02-16	VOC2_822	non-hospital	1	Normandie	0	1.03442	0.676762	1.46597
covids	ininterpretable	29	2021-02-16	VOC2_823	non-hospital	1	Occitanie	NA	0.94191	0.718704	1.18993
covids	wildtype	65	2021-02-12	VOC2_824	non-hospital	1	Hauts-de-France	0	1.10981	0.877655	1.37673
covids	B.1.351/P.1	49	2021-02-10	VOC2_825	non-hospital	1	Hauts-de-France	1	1.10981	0.877655	1.37673
covids	wildtype	12	2021-02-13	VOC2_826	non-hospital	1	NA	0	NA	NA	NA
covtib	wildtype	36	2021-01-30	VOC2_828	non-hospital	1	NA	0	NA	NA	NA
covids	wildtype	57	2021-02-09	VOC2_829	non-hospital	1	Île-de-France	0	1.05765	0.903183	1.23155
covids	wildtype	14	2021-02-10	VOC2_830	non-hospital	1	Île-de-France	0	1.05765	0.903183	1.23155
covids	wildtype	41	2021-02-14	VOC2_831	non-hospital	1	NA	0	NA	NA	NA
covids	B.1.1.7	69	2021-02-10	VOC2_832	non-hospital	1	Normandie	1	1.03442	0.676762	1.46597
covids	wildtype	15	2021-02-16	VOC2_833	non-hospital	1	Île-de-France	0	1.05765	0.903183	1.23155
covids	B.1.1.7	20	2021-02-08	VOC2_834	non-hospital	1	Hauts-de-France	1	1.10981	0.877655	1.37673
covids	wildtype	66	2021-02-16	VOC2_835	non-hospital	1	Hauts-de-France	0	1.10981	0.877655	1.37673
covids	wildtype	34	2021-02-12	VOC2_836	non-hospital	1	Hauts-de-France	0	1.10981	0.877655	1.37673
covids	wildtype	20	2021-02-13	VOC2_837	non-hospital	1	Bourgogne-Franche-Comté	0	1.09398	0.792943	1.45265
covids	wildtype	81	2021-02-08	VOC2_838	non-hospital	1	Île-de-France	0	1.05765	0.903183	1.23155
covids	wildtype	17	2021-02-04	VOC2_839	non-hospital	1	Hauts-de-France	0	1.10981	0.877655	1.37673
covids	wildtype	10	2021-02-16	VOC2_840	non-hospital	1	Hauts-de-France	0	1.10981	0.877655	1.37673
covids	ininterpretable	47	2021-02-16	VOC2_841	non-hospital	1	Île-de-France	NA	1.05765	0.903183	1.23155
covids	B.1.1.7	56	2021-02-12	VOC2_842	non-hospital	1	Bourgogne-Franche-Comté	1	1.09398	0.792943	1.45265
covids	wildtype	36	2021-02-10	VOC2_843	non-hospital	1	Île-de-France	0	1.05765	0.903183	1.23155
covids	wildtype	66	2021-02-11	VOC2_844	non-hospital	1	NA	0	NA	NA	NA
covids	ininterpretable	24	2021-02-12	VOC2_845	non-hospital	1	Hauts-de-France	NA	1.10981	0.877655	1.37673
covids	wildtype	17	2021-02-09	VOC2_846	non-hospital	1	NA	0	NA	NA	NA
covids	ininterpretable	16	2021-02-16	VOC2_847	non-hospital	1	Hauts-de-France	NA	1.10981	0.877655	1.37673
covids	wildtype	75	2021-02-13	VOC2_848	non-hospital	1	Bourgogne-Franche-Comté	0	1.09398	0.792943	1.45265
covids	wildtype	29	2021-02-10	VOC2_849	non-hospital	1	Bourgogne-Franche-Comté	0	1.09398	0.792943	1.45265
covids	wildtype	57	2021-02-05	VOC2_850	non-hospital	1	NA	0	NA	NA	NA
covtib	ininterpretable	55	2021-01-29	VOC2_851	non-hospital	1	NA	NA	NA	NA	NA
covids	wildtype	29	2021-02-15	VOC2_852	non-hospital	1	NA	0	NA	NA	NA
covids	wildtype	20	2021-02-15	VOC2_853	non-hospital	1	NA	0	NA	NA	NA
covids	ininterpretable	33	2021-02-15	VOC2_854	non-hospital	1	NA	NA	NA	NA	NA
covids	B.1.1.7	46	2021-02-16	VOC2_855	non-hospital	1	Provence-Alpes-Côte d'Azur	1	1.03052	0.832535	1.25279
covids	wildtype	50	2021-02-15	VOC2_856	non-hospital	1	NA	0	NA	NA	NA
covids	ininterpretable	17	2021-02-09	VOC2_857	non-hospital	1	Île-de-France	NA	1.05765	0.903183	1.23155
covids	wildtype	59	2021-02-16	VOC2_858	non-hospital	1	Hauts-de-France	0	1.10981	0.877655	1.37673
covids	wildtype	57	2021-02-11	VOC2_859	non-hospital	1	Corse	0	1.88626	0.663576	3.73423
covids	wildtype	68	2021-02-16	VOC2_860	non-hospital	1	Occitanie	0	0.94191	0.718704	1.18993
covids	ininterpretable	33	2021-02-10	VOC2_861	non-hospital	1	Île-de-France	NA	1.05765	0.903183	1.23155
covids	wildtype	39	2021-02-16	VOC2_862	non-hospital	1	Île-de-France	0	1.05765	0.903183	1.23155
covids	wildtype	32	2021-02-16	VOC2_863	hospital	1	Île-de-France	0	1.05765	0.903183	1.23155
covids	ininterpretable	63	2021-02-11	VOC2_864	non-hospital	1	Hauts-de-France	NA	1.10981	0.877655	1.37673
covids	wildtype	58	2021-02-11	VOC2_865	non-hospital	1	NA	0	NA	NA	NA
covids	wildtype	37	2021-02-05	VOC2_866	non-hospital	1	NA	0	NA	NA	NA
covids	ininterpretable	14	2021-02-16	VOC2_867	non-hospital	1	Occitanie	NA	0.94191	0.718704	1.18993
covids	B.1.1.7	59	2021-02-16	VOC2_868	non-hospital	1	Occitanie	1	0.94191	0.718704	1.18993
covids	wildtype	78	2021-02-16	VOC2_869	non-hospital	1	Bourgogne-Franche-Comté	0	1.09398	0.792943	1.45265
covids	ininterpretable	47	2021-02-12	VOC2_870	non-hospital	1	Île-de-France	NA	1.05765	0.903183	1.23155
covids	wildtype	46	2021-02-13	VOC2_871	non-hospital	1	Bourgogne-Franche-Comté	0	1.09398	0.792943	1.45265
covids	ininterpretable	46	2021-02-09	VOC2_872	non-hospital	1	Île-de-France	NA	1.05765	0.903183	1.23155
covids	ininterpretable	54	2021-02-16	VOC2_873	non-hospital	1	Provence-Alpes-Côte d'Azur	NA	1.03052	0.832535	1.25279
covids	B.1.1.7	36	2021-02-13	VOC2_874	non-hospital	1	NA	1	NA	NA	NA
covids	wildtype	66	2021-02-16	VOC2_875	non-hospital	1	Occitanie	0	0.94191	0.718704	1.18993
covids	B.1.1.7	21	2021-02-16	VOC2_876	non-hospital	1	Normandie	1	1.03442	0.676762	1.46597
covids	wildtype	21	2021-02-13	VOC2_878	non-hospital	1	Île-de-France	0	1.05765	0.903183	1.23155
covids	wildtype	36	2021-02-12	VOC2_879	non-hospital	1	Normandie	0	1.03442	0.676762	1.46597
covids	B.1.1.7	39	2021-02-10	VOC2_880	non-hospital	1	Normandie	1	1.03442	0.676762	1.46597
covids	wildtype	61	2021-02-16	VOC2_881	non-hospital	1	Occitanie	0	0.94191	0.718704	1.18993
covids	ininterpretable	28	2021-02-15	VOC2_882	non-hospital	1	NA	NA	NA	NA	NA
covids	wildtype	24	2021-02-13	VOC2_883	non-hospital	1	Île-de-France	0	1.05765	0.903183	1.23155
covids	wildtype	75	2021-02-12	VOC2_884	non-hospital	1	Provence-Alpes-Côte d'Azur	0	1.03052	0.832535	1.25279
covids	B.1.1.7	30	2021-02-15	VOC2_885	non-hospital	1	NA	1	NA	NA	NA
covids	wildtype	53	2021-02-10	VOC2_886	non-hospital	1	Normandie	0	1.03442	0.676762	1.46597
covids	wildtype	57	2021-02-16	VOC2_887	non-hospital	1	Bourgogne-Franche-Comté	0	1.09398	0.792943	1.45265
covids	ininterpretable	46	2021-02-09	VOC2_888	non-hospital	1	Île-de-France	NA	1.05765	0.903183	1.23155
covids	B.1.1.7	55	2021-02-10	VOC2_889	non-hospital	1	NA	1	NA	NA	NA
covids	wildtype	18	2021-02-16	VOC2_890	non-hospital	1	Provence-Alpes-Côte d'Azur	0	1.03052	0.832535	1.25279
covids	ininterpretable	54	2021-02-13	VOC2_891	non-hospital	1	Normandie	NA	1.03442	0.676762	1.46597
covids	wildtype	55	2021-02-11	VOC2_892	non-hospital	1	Hauts-de-France	0	1.10981	0.877655	1.37673
covids	ininterpretable	54	2021-02-16	VOC2_893	non-hospital	1	Hauts-de-France	NA	1.10981	0.877655	1.37673
covids	B.1.1.7	47	2021-02-09	VOC2_894	non-hospital	1	Corse	1	1.88626	0.663576	3.73423
covids	wildtype	81	2021-02-04	VOC2_895	non-hospital	1	NA	0	NA	NA	NA
covids	B.1.1.7	19	2021-02-10	VOC2_896	non-hospital	1	Île-de-France	1	1.05765	0.903183	1.23155
covids	ininterpretable	20	2021-02-15	VOC2_897	non-hospital	1	NA	NA	NA	NA	NA
covids	wildtype	37	2021-02-03	VOC2_900	non-hospital	1	Hauts-de-France	0	1.10981	0.877655	1.37673
covids	wildtype	43	2021-02-15	VOC2_901	non-hospital	1	NA	0	NA	NA	NA
covids	wildtype	16	2021-02-16	VOC2_902	non-hospital	1	Provence-Alpes-Côte d'Azur	0	1.03052	0.832535	1.25279
covtib	ininterpretable	33	2021-01-30	VOC2_903	non-hospital	1	Bourgogne-Franche-Comté	NA	1.09398	0.792943	1.45265
covids	wildtype	45	2021-02-02	VOC2_904	non-hospital	1	NA	0	NA	NA	NA
covids	ininterpretable	29	2021-02-12	VOC2_905	non-hospital	1	Île-de-France	NA	1.05765	0.903183	1.23155
covids	wildtype	49	2021-02-02	VOC2_906	non-hospital	1	NA	0	NA	NA	NA
covids	wildtype	34	2021-02-10	VOC2_907	non-hospital	1	Île-de-France	0	1.05765	0.903183	1.23155
covids	wildtype	17	2021-02-10	VOC2_909	non-hospital	1	Normandie	0	1.03442	0.676762	1.46597
covids	B.1.1.7	11	2021-02-16	VOC2_910	non-hospital	1	Bourgogne-Franche-Comté	1	1.09398	0.792943	1.45265
covids	ininterpretable	15	2021-02-11	VOC2_911	non-hospital	1	Normandie	NA	1.03442	0.676762	1.46597
covids	B.1.1.7	38	2021-02-16	VOC2_912	non-hospital	1	Hauts-de-France	1	1.10981	0.877655	1.37673
covids	wildtype	78	2021-02-15	VOC2_913	non-hospital	1	NA	0	NA	NA	NA
covids	B.1.1.7	11	2021-02-10	VOC2_914	non-hospital	1	Hauts-de-France	1	1.10981	0.877655	1.37673
covids	wildtype	22	2021-02-16	VOC2_915	non-hospital	1	Normandie	0	1.03442	0.676762	1.46597
covids	B.1.1.7	16	2021-02-12	VOC2_916	non-hospital	1	Île-de-France	1	1.05765	0.903183	1.23155
covids	wildtype	73	2021-02-16	VOC2_917	non-hospital	1	Île-de-France	0	1.05765	0.903183	1.23155
covids	B.1.1.7	72	2021-02-16	VOC2_918	non-hospital	1	Hauts-de-France	1	1.10981	0.877655	1.37673
covids	wildtype	58	2021-02-15	VOC2_919	non-hospital	1	NA	0	NA	NA	NA
covids	wildtype	74	2021-02-16	VOC2_921	non-hospital	1	Hauts-de-France	0	1.10981	0.877655	1.37673
covids	wildtype	52	2021-02-09	VOC2_922	non-hospital	1	Auvergne-Rhône-Alpes	0	1.1075	0.892726	1.34831
covids	wildtype	34	2021-02-15	VOC2_923	non-hospital	1	NA	0	NA	NA	NA
covids	autre	46	2021-02-16	VOC2_924	non-hospital	1	Occitanie	1	0.94191	0.718704	1.18993
covids	wildtype	51	2021-02-16	VOC2_925	non-hospital	1	Provence-Alpes-Côte d'Azur	0	1.03052	0.832535	1.25279
covids	ininterpretable	25	2021-02-05	VOC2_926	non-hospital	1	Provence-Alpes-Côte d'Azur	NA	1.03052	0.832535	1.25279
covids	B.1.1.7	7	2021-02-15	VOC2_927	non-hospital	1	NA	1	NA	NA	NA
covids	ininterpretable	25	2021-02-06	VOC2_928	non-hospital	1	NA	NA	NA	NA	NA
covids	ininterpretable	39	2021-02-09	VOC2_929	non-hospital	1	Hauts-de-France	NA	1.10981	0.877655	1.37673
covids	B.1.1.7	46	2021-02-10	VOC2_930	non-hospital	1	Île-de-France	1	1.05765	0.903183	1.23155
covids	ininterpretable	41	2021-02-15	VOC2_931	non-hospital	1	NA	NA	NA	NA	NA
covids	B.1.1.7	21	2021-02-16	VOC2_932	non-hospital	1	Provence-Alpes-Côte d'Azur	1	1.03052	0.832535	1.25279
covids	wildtype	26	2021-02-16	VOC2_933	non-hospital	1	Provence-Alpes-Côte d'Azur	0	1.03052	0.832535	1.25279
covids	wildtype	39	2021-02-15	VOC2_934	non-hospital	1	NA	0	NA	NA	NA
covids	wildtype	67	2021-02-02	VOC2_935	non-hospital	1	NA	0	NA	NA	NA
covids	ininterpretable	12	2021-02-10	VOC2_936	non-hospital	1	Normandie	NA	1.03442	0.676762	1.46597
covids	B.1.1.7	42	2021-02-15	VOC2_937	non-hospital	1	NA	1	NA	NA	NA
covids	ininterpretable	60	2021-02-14	VOC2_938	non-hospital	1	Auvergne-Rhône-Alpes	NA	1.1075	0.892726	1.34831
covids	B.1.1.7	61	2021-02-16	VOC2_939	non-hospital	1	Occitanie	1	0.94191	0.718704	1.18993
covids	wildtype	32	2021-02-16	VOC2_940	non-hospital	1	Grand Est	0	1.03759	0.798738	1.31148
covids	B.1.1.7	35	2021-02-16	VOC2_941	non-hospital	1	Île-de-France	1	1.05765	0.903183	1.23155
covids	ininterpretable	26	2021-02-16	VOC2_942	non-hospital	1	Île-de-France	NA	1.05765	0.903183	1.23155
covids	B.1.1.7	58	2021-02-11	VOC2_943	non-hospital	1	Hauts-de-France	1	1.10981	0.877655	1.37673
covids	wildtype	90	2021-02-14	VOC2_944	non-hospital	1	NA	0	NA	NA	NA
covids	B.1.1.7	37	2021-02-16	VOC2_945	non-hospital	1	Île-de-France	1	1.05765	0.903183	1.23155
covids	ininterpretable	8	2021-02-15	VOC2_946	non-hospital	1	NA	NA	NA	NA	NA
covids	wildtype	15	2021-02-16	VOC2_947	non-hospital	1	Occitanie	0	0.94191	0.718704	1.18993
covids	wildtype	49	2021-02-16	VOC2_948	non-hospital	1	Île-de-France	0	1.05765	0.903183	1.23155
covids	wildtype	85	2021-02-11	VOC2_949	hospital	1	Île-de-France	0	1.05765	0.903183	1.23155
covids	wildtype	49	2021-02-11	VOC2_950	non-hospital	1	Hauts-de-France	0	1.10981	0.877655	1.37673
covids	B.1.1.7	23	2021-02-16	VOC2_951	non-hospital	1	Provence-Alpes-Côte d'Azur	1	1.03052	0.832535	1.25279
covids	ininterpretable	20	2021-02-16	VOC2_952	non-hospital	1	Île-de-France	NA	1.05765	0.903183	1.23155
covids	wildtype	57	2021-02-11	VOC2_953	non-hospital	1	Île-de-France	0	1.05765	0.903183	1.23155
covids	wildtype	16	2021-02-11	VOC2_954	non-hospital	1	Hauts-de-France	0	1.10981	0.877655	1.37673
covids	ininterpretable	59	2021-02-16	VOC2_955	non-hospital	1	Normandie	NA	1.03442	0.676762	1.46597
covids	B.1.1.7	44	2021-02-16	VOC2_956	non-hospital	1	Normandie	1	1.03442	0.676762	1.46597
covids	B.1.1.7	82	2021-02-16	VOC2_957	non-hospital	1	Hauts-de-France	1	1.10981	0.877655	1.37673
covids	ininterpretable	24	2021-02-09	VOC2_958	non-hospital	1	Île-de-France	NA	1.05765	0.903183	1.23155
covids	wildtype	28	2021-02-16	VOC2_959	non-hospital	1	Hauts-de-France	0	1.10981	0.877655	1.37673
covids	wildtype	67	2021-02-10	VOC2_961	non-hospital	1	Normandie	0	1.03442	0.676762	1.46597
covids	ininterpretable	58	2021-02-15	VOC2_962	non-hospital	1	NA	NA	NA	NA	NA
covids	B.1.1.7	88	2021-02-14	VOC2_963	non-hospital	1	NA	1	NA	NA	NA
covids	wildtype	9	2021-02-16	VOC2_964	non-hospital	1	Normandie	0	1.03442	0.676762	1.46597
covids	wildtype	25	2021-02-14	VOC2_965	non-hospital	1	NA	0	NA	NA	NA
covids	ininterpretable	6	2021-02-10	VOC2_966	non-hospital	1	Grand Est	NA	1.03759	0.798738	1.31148
covids	B.1.1.7	25	2021-02-11	VOC2_967	non-hospital	1	Hauts-de-France	1	1.10981	0.877655	1.37673
covids	B.1.1.7	43	2021-02-15	VOC2_968	non-hospital	1	NA	1	NA	NA	NA
covids	wildtype	50	2021-02-16	VOC2_969	non-hospital	1	Normandie	0	1.03442	0.676762	1.46597
covids	wildtype	67	2021-02-11	VOC2_970	non-hospital	1	Bourgogne-Franche-Comté	0	1.09398	0.792943	1.45265
covids	wildtype	76	2021-02-16	VOC2_971	non-hospital	1	Bourgogne-Franche-Comté	0	1.09398	0.792943	1.45265
covids	B.1.1.7	27	2021-02-16	VOC2_973	non-hospital	1	Île-de-France	1	1.05765	0.903183	1.23155
covids	wildtype	71	2021-02-16	VOC2_974	non-hospital	1	Hauts-de-France	0	1.10981	0.877655	1.37673
covids	wildtype	79	2021-02-10	VOC2_975	non-hospital	1	Bourgogne-Franche-Comté	0	1.09398	0.792943	1.45265
covids	B.1.1.7	34	2021-02-16	VOC2_976	non-hospital	1	Occitanie	1	0.94191	0.718704	1.18993
covids	wildtype	53	2021-02-15	VOC2_977	non-hospital	1	NA	0	NA	NA	NA
covids	B.1.1.7	54	2021-02-02	VOC2_978	non-hospital	1	NA	1	NA	NA	NA
covids	ininterpretable	35	2021-02-11	VOC2_979	non-hospital	1	Île-de-France	NA	1.05765	0.903183	1.23155
covids	ininterpretable	74	2021-02-10	VOC2_980	non-hospital	1	Hauts-de-France	NA	1.10981	0.877655	1.37673
covids	ininterpretable	35	2021-02-10	VOC2_981	non-hospital	1	Île-de-France	NA	1.05765	0.903183	1.23155
covids	wildtype	46	2021-02-13	VOC2_982	non-hospital	1	Bourgogne-Franche-Comté	0	1.09398	0.792943	1.45265
covids	wildtype	83	2021-02-15	VOC2_983	non-hospital	1	NA	0	NA	NA	NA
covids	B.1.1.7	10	2021-02-12	VOC2_984	non-hospital	1	Normandie	1	1.03442	0.676762	1.46597
covids	B.1.1.7	29	2021-02-10	VOC2_985	non-hospital	1	Île-de-France	1	1.05765	0.903183	1.23155
covids	wildtype	47	2021-02-11	VOC2_986	non-hospital	1	Île-de-France	0	1.05765	0.903183	1.23155
covids	B.1.1.7	72	2021-02-16	VOC2_987	non-hospital	1	Normandie	1	1.03442	0.676762	1.46597
covids	B.1.1.7	82	2021-02-16	VOC2_988	non-hospital	1	Centre-Val de Loire	1	1.13038	0.758453	1.57722
covids	wildtype	11	2021-02-16	VOC2_989	non-hospital	1	Normandie	0	1.03442	0.676762	1.46597
covids	wildtype	56	2021-02-16	VOC2_990	non-hospital	1	Provence-Alpes-Côte d'Azur	0	1.03052	0.832535	1.25279
covids	wildtype	22	2021-02-15	VOC2_991	non-hospital	1	NA	0	NA	NA	NA
covids	wildtype	73	2021-02-13	VOC2_992	non-hospital	1	Bourgogne-Franche-Comté	0	1.09398	0.792943	1.45265
covids	B.1.1.7	53	2021-02-16	VOC2_993	non-hospital	1	Hauts-de-France	1	1.10981	0.877655	1.37673
covids	wildtype	53	2021-02-16	VOC2_994	non-hospital	1	Provence-Alpes-Côte d'Azur	0	1.03052	0.832535	1.25279
covids	B.1.1.7	19	2021-02-16	VOC2_995	non-hospital	1	Provence-Alpes-Côte d'Azur	1	1.03052	0.832535	1.25279
covids	ininterpretable	58	2021-02-15	VOC2_997	non-hospital	1	NA	NA	NA	NA	NA
covids	wildtype	65	2021-02-14	VOC2_998	non-hospital	1	NA	0	NA	NA	NA
covids	ininterpretable	59	2021-02-10	VOC2_999	non-hospital	1	Hauts-de-France	NA	1.10981	0.877655	1.37673
covids	wildtype	44	2021-02-14	VOC2_1000	non-hospital	1	NA	0	NA	NA	NA
covids	ininterpretable	32	2021-02-15	VOC2_1001	non-hospital	1	NA	NA	NA	NA	NA
covids	B.1.1.7	43	2021-02-12	VOC2_1002	non-hospital	1	Normandie	1	1.03442	0.676762	1.46597
covids	B.1.1.7	35	2021-02-04	VOC2_1003	non-hospital	1	Hauts-de-France	1	1.10981	0.877655	1.37673
covids	wildtype	66	2021-02-16	VOC2_1004	hospital	1	Île-de-France	0	1.05765	0.903183	1.23155
covids	wildtype	63	2021-02-12	VOC2_1005	non-hospital	1	Hauts-de-France	0	1.10981	0.877655	1.37673
covids	B.1.1.7	23	2021-02-15	VOC2_1007	non-hospital	1	NA	1	NA	NA	NA
covids	ininterpretable	75	2021-02-15	VOC2_1008	non-hospital	1	NA	NA	NA	NA	NA
covids	wildtype	69	2021-02-12	VOC2_1009	non-hospital	1	Île-de-France	0	1.05765	0.903183	1.23155
covids	B.1.1.7	22	2021-02-14	VOC2_1010	non-hospital	1	NA	1	NA	NA	NA
covids	ininterpretable	22	2021-02-16	VOC2_1011	non-hospital	1	Provence-Alpes-Côte d'Azur	NA	1.03052	0.832535	1.25279
covids	ininterpretable	11	2021-02-16	VOC2_1012	non-hospital	1	Normandie	NA	1.03442	0.676762	1.46597
covids	wildtype	44	2021-02-16	VOC2_1013	hospital	1	Île-de-France	0	1.05765	0.903183	1.23155
covids	wildtype	14	2021-02-16	VOC2_1014	non-hospital	1	Bourgogne-Franche-Comté	0	1.09398	0.792943	1.45265
covids	wildtype	65	2021-02-15	VOC2_1015	non-hospital	1	NA	0	NA	NA	NA
covids	B.1.1.7	13	2021-02-16	VOC2_1016	non-hospital	1	Île-de-France	1	1.05765	0.903183	1.23155
covids	B.1.1.7	81	2021-02-16	VOC2_1017	hospital	1	Centre-Val de Loire	1	1.13038	0.758453	1.57722
covids	ininterpretable	20	2021-02-10	VOC2_1019	non-hospital	1	Hauts-de-France	NA	1.10981	0.877655	1.37673
covids	ininterpretable	29	2021-02-10	VOC2_1020	non-hospital	1	Normandie	NA	1.03442	0.676762	1.46597
covids	wildtype	16	2021-02-02	VOC2_1021	non-hospital	1	NA	0	NA	NA	NA
covids	wildtype	53	2021-02-08	VOC2_1022	non-hospital	1	Île-de-France	0	1.05765	0.903183	1.23155
covids	B.1.1.7	34	2021-02-12	VOC2_1024	non-hospital	1	Île-de-France	1	1.05765	0.903183	1.23155
covids	wildtype	54	2021-02-15	VOC2_1025	non-hospital	1	NA	0	NA	NA	NA
covids	wildtype	28	2021-02-04	VOC2_1026	non-hospital	1	NA	0	NA	NA	NA
covids	wildtype	84	2021-02-16	VOC2_1027	non-hospital	1	Île-de-France	0	1.05765	0.903183	1.23155
covids	wildtype	40	2021-02-04	VOC2_1029	non-hospital	1	Hauts-de-France	0	1.10981	0.877655	1.37673
covids	wildtype	71	2021-02-11	VOC2_1030	non-hospital	1	Bretagne	0	0.984959	0.551228	1.55809
covids	wildtype	82	2021-02-16	VOC2_1031	hospital	1	Île-de-France	0	1.05765	0.903183	1.23155
covids	B.1.1.7	18	2021-02-16	VOC2_1032	non-hospital	1	Île-de-France	1	1.05765	0.903183	1.23155
covids	B.1.1.7	58	2021-02-16	VOC2_1033	non-hospital	1	Occitanie	1	0.94191	0.718704	1.18993
covids	B.1.1.7	18	2021-02-16	VOC2_1034	non-hospital	1	Provence-Alpes-Côte d'Azur	1	1.03052	0.832535	1.25279
covids	wildtype	72	2021-02-16	VOC2_1035	non-hospital	1	Provence-Alpes-Côte d'Azur	0	1.03052	0.832535	1.25279
covids	B.1.1.7	58	2021-02-16	VOC2_1036	non-hospital	1	Occitanie	1	0.94191	0.718704	1.18993
covids	B.1.1.7	23	2021-02-10	VOC2_1037	non-hospital	1	Hauts-de-France	1	1.10981	0.877655	1.37673
covids	wildtype	87	2021-02-14	VOC2_1038	non-hospital	1	NA	0	NA	NA	NA
covtib	wildtype	14	2021-01-29	VOC2_1039	non-hospital	1	NA	0	NA	NA	NA
covids	wildtype	40	2021-02-14	VOC2_1040	non-hospital	1	NA	0	NA	NA	NA
covids	wildtype	51	2021-02-02	VOC2_1041	non-hospital	1	NA	0	NA	NA	NA
covids	B.1.1.7	42	2021-02-09	VOC2_1042	non-hospital	1	Corse	1	1.88626	0.663576	3.73423
covids	B.1.1.7	33	2021-02-15	VOC2_1043	non-hospital	1	NA	1	NA	NA	NA
covids	wildtype	15	2021-02-16	VOC2_1044	non-hospital	1	Normandie	0	1.03442	0.676762	1.46597
covids	wildtype	39	2021-02-03	VOC2_1045	non-hospital	1	NA	0	NA	NA	NA
covtib	wildtype	51	2021-01-29	VOC2_1046	non-hospital	1	NA	0	NA	NA	NA
covids	wildtype	70	2021-02-14	VOC2_1047	non-hospital	1	NA	0	NA	NA	NA
covids	B.1.351/P.1	17	2021-02-16	VOC2_1048	non-hospital	1	Occitanie	1	0.94191	0.718704	1.18993
covids	B.1.1.7	68	2021-02-10	VOC2_1049	non-hospital	1	NA	1	NA	NA	NA
covids	B.1.1.7	23	2021-02-14	VOC2_1050	non-hospital	1	NA	1	NA	NA	NA
covids	ininterpretable	21	2021-02-15	VOC2_1051	non-hospital	1	NA	NA	NA	NA	NA
covids	wildtype	37	2021-02-09	VOC2_1052	non-hospital	1	Hauts-de-France	0	1.10981	0.877655	1.37673
covids	wildtype	52	2021-02-16	VOC2_1053	non-hospital	1	Île-de-France	0	1.05765	0.903183	1.23155
covids	wildtype	86	2021-02-16	VOC2_1054	non-hospital	1	Île-de-France	0	1.05765	0.903183	1.23155
covids	ininterpretable	38	2021-02-16	VOC2_1055	non-hospital	1	Île-de-France	NA	1.05765	0.903183	1.23155
covids	B.1.1.7	14	2021-02-13	VOC2_1056	non-hospital	1	Normandie	1	1.03442	0.676762	1.46597
covids	B.1.1.7	38	2021-02-09	VOC2_1057	non-hospital	1	Île-de-France	1	1.05765	0.903183	1.23155
covids	ininterpretable	62	2021-02-09	VOC2_1058	non-hospital	1	Hauts-de-France	NA	1.10981	0.877655	1.37673
covids	B.1.1.7	41	2021-02-16	VOC2_1059	non-hospital	1	Occitanie	1	0.94191	0.718704	1.18993
covids	wildtype	86	2021-02-02	VOC2_1060	non-hospital	1	NA	0	NA	NA	NA
covids	wildtype	74	2021-02-16	VOC2_1061	non-hospital	1	Normandie	0	1.03442	0.676762	1.46597
covids	B.1.1.7	21	2021-02-15	VOC2_1062	non-hospital	1	NA	1	NA	NA	NA
covids	B.1.1.7	88	2021-02-12	VOC2_1063	non-hospital	1	Normandie	1	1.03442	0.676762	1.46597
covids	ininterpretable	50	2021-02-10	VOC2_1064	non-hospital	1	Bourgogne-Franche-Comté	NA	1.09398	0.792943	1.45265
covids	wildtype	30	2021-02-05	VOC2_1065	non-hospital	1	NA	0	NA	NA	NA
covids	wildtype	85	2021-02-14	VOC2_1066	non-hospital	1	NA	0	NA	NA	NA
covids	wildtype	54	2021-02-11	VOC2_1067	non-hospital	1	Occitanie	0	0.94191	0.718704	1.18993
covids	wildtype	88	2021-02-15	VOC2_1068	non-hospital	1	NA	0	NA	NA	NA
covids	wildtype	34	2021-02-03	VOC2_1069	non-hospital	1	NA	0	NA	NA	NA
covids	wildtype	72	2021-02-10	VOC2_1070	non-hospital	1	Bourgogne-Franche-Comté	0	1.09398	0.792943	1.45265
covids	B.1.1.7	61	2021-02-16	VOC2_1071	non-hospital	1	Pays de la Loire	1	0.964863	0.597185	1.42376
covids	wildtype	80	2021-02-09	VOC2_1072	non-hospital	1	Provence-Alpes-Côte d'Azur	0	1.03052	0.832535	1.25279
covids	wildtype	48	2021-02-16	VOC2_1074	non-hospital	1	Hauts-de-France	0	1.10981	0.877655	1.37673
covids	B.1.351/P.1	24	2021-02-09	VOC2_1076	non-hospital	1	Île-de-France	1	1.05765	0.903183	1.23155
covids	ininterpretable	84	2021-02-09	VOC2_1077	non-hospital	1	Hauts-de-France	NA	1.10981	0.877655	1.37673
covids	ininterpretable	34	2021-02-16	VOC2_1078	non-hospital	1	Provence-Alpes-Côte d'Azur	NA	1.03052	0.832535	1.25279
covids	ininterpretable	55	2021-02-12	VOC2_1079	non-hospital	1	Île-de-France	NA	1.05765	0.903183	1.23155
covids	wildtype	57	2021-02-05	VOC2_1080	non-hospital	1	NA	0	NA	NA	NA
covids	ininterpretable	42	2021-02-15	VOC2_1081	non-hospital	1	NA	NA	NA	NA	NA
covids	ininterpretable	17	2021-02-10	VOC2_1082	non-hospital	1	Hauts-de-France	NA	1.10981	0.877655	1.37673
covids	B.1.1.7	42	2021-02-02	VOC2_1083	non-hospital	1	NA	1	NA	NA	NA
covids	ininterpretable	5	2021-02-09	VOC2_1084	non-hospital	1	Île-de-France	NA	1.05765	0.903183	1.23155
covids	wildtype	80	2021-02-06	VOC2_1086	non-hospital	1	NA	0	NA	NA	NA
covids	wildtype	34	2021-02-11	VOC2_1087	non-hospital	1	Bourgogne-Franche-Comté	0	1.09398	0.792943	1.45265
covids	wildtype	87	2021-02-14	VOC2_1088	non-hospital	1	NA	0	NA	NA	NA
covids	B.1.1.7	33	2021-02-16	VOC2_1089	non-hospital	1	Provence-Alpes-Côte d'Azur	1	1.03052	0.832535	1.25279
covids	wildtype	68	2021-02-02	VOC2_1090	non-hospital	1	NA	0	NA	NA	NA
covids	B.1.1.7	25	2021-02-10	VOC2_1092	non-hospital	1	Île-de-France	1	1.05765	0.903183	1.23155
covids	ininterpretable	76	2021-02-16	VOC2_1093	hospital	1	Île-de-France	NA	1.05765	0.903183	1.23155
covids	ininterpretable	19	2021-02-12	VOC2_1094	non-hospital	1	Île-de-France	NA	1.05765	0.903183	1.23155
covids	wildtype	61	2021-02-15	VOC2_1095	non-hospital	1	NA	0	NA	NA	NA
covids	wildtype	17	2021-02-08	VOC2_1096	non-hospital	1	Île-de-France	0	1.05765	0.903183	1.23155
covids	wildtype	40	2021-02-09	VOC2_1097	non-hospital	1	Île-de-France	0	1.05765	0.903183	1.23155
covids	autre	11	2021-02-10	VOC2_1098	non-hospital	1	Hauts-de-France	1	1.10981	0.877655	1.37673
covids	ininterpretable	74	2021-02-12	VOC2_1099	non-hospital	1	Île-de-France	NA	1.05765	0.903183	1.23155
covids	B.1.351/P.1	80	2021-02-15	VOC2_1100	non-hospital	1	NA	1	NA	NA	NA
covids	B.1.1.7	22	2021-02-12	VOC2_1101	non-hospital	1	Normandie	1	1.03442	0.676762	1.46597
covids	wildtype	27	2021-02-14	VOC2_1102	non-hospital	1	NA	0	NA	NA	NA
covids	B.1.1.7	62	2021-02-15	VOC2_1104	non-hospital	1	NA	1	NA	NA	NA
covids	wildtype	56	2021-02-14	VOC2_1105	non-hospital	1	NA	0	NA	NA	NA
covids	ininterpretable	56	2021-02-11	VOC2_1106	non-hospital	1	Corse	NA	1.88626	0.663576	3.73423
covids	B.1.1.7	57	2021-02-15	VOC2_1107	non-hospital	1	NA	1	NA	NA	NA
covtib	wildtype	47	2021-01-29	VOC2_1108	non-hospital	1	NA	0	NA	NA	NA
covids	wildtype	77	2021-02-11	VOC2_1109	non-hospital	1	Hauts-de-France	0	1.10981	0.877655	1.37673
covids	wildtype	58	2021-02-15	VOC2_1110	non-hospital	1	NA	0	NA	NA	NA
covids	wildtype	87	2021-02-11	VOC2_1111	non-hospital	1	Corse	0	1.88626	0.663576	3.73423
covids	ininterpretable	20	2021-02-02	VOC2_1112	non-hospital	1	NA	NA	NA	NA	NA
covids	wildtype	88	2021-02-10	VOC2_1113	non-hospital	1	Bretagne	0	0.984959	0.551228	1.55809
covids	wildtype	11	2021-02-09	VOC2_1114	non-hospital	1	Île-de-France	0	1.05765	0.903183	1.23155
covids	wildtype	34	2021-02-16	VOC2_1115	non-hospital	1	Provence-Alpes-Côte d'Azur	0	1.03052	0.832535	1.25279
covids	wildtype	21	2021-02-03	VOC2_1116	non-hospital	1	NA	0	NA	NA	NA
covids	ininterpretable	39	2021-02-11	VOC2_1117	non-hospital	1	Corse	NA	1.88626	0.663576	3.73423
covids	wildtype	54	2021-02-16	VOC2_1118	non-hospital	1	Île-de-France	0	1.05765	0.903183	1.23155
covids	wildtype	64	2021-02-15	VOC2_1119	non-hospital	1	NA	0	NA	NA	NA
covids	B.1.1.7	30	2021-02-16	VOC2_1120	non-hospital	1	Provence-Alpes-Côte d'Azur	1	1.03052	0.832535	1.25279
covids	wildtype	71	2021-02-11	VOC2_1121	non-hospital	1	NA	0	NA	NA	NA
covids	B.1.1.7	38	2021-02-04	VOC2_1122	non-hospital	1	NA	1	NA	NA	NA
covids	B.1.1.7	60	2021-02-10	VOC2_1124	non-hospital	1	Île-de-France	1	1.05765	0.903183	1.23155
covids	wildtype	31	2021-02-16	VOC2_1125	non-hospital	1	Île-de-France	0	1.05765	0.903183	1.23155
covids	ininterpretable	13	2021-02-11	VOC2_1126	non-hospital	1	Hauts-de-France	NA	1.10981	0.877655	1.37673
covids	B.1.1.7	39	2021-02-15	VOC2_1127	non-hospital	1	NA	1	NA	NA	NA
covids	ininterpretable	52	2021-02-11	VOC2_1128	non-hospital	1	Normandie	NA	1.03442	0.676762	1.46597
covids	wildtype	29	2021-02-16	VOC2_1129	non-hospital	1	Grand Est	0	1.03759	0.798738	1.31148
covids	ininterpretable	70	2021-02-15	VOC2_1130	non-hospital	1	NA	NA	NA	NA	NA
covids	ininterpretable	22	2021-02-14	VOC2_1131	non-hospital	1	NA	NA	NA	NA	NA
covids	wildtype	42	2021-02-14	VOC2_1132	non-hospital	1	NA	0	NA	NA	NA
covids	ininterpretable	63	2021-02-16	VOC2_1133	non-hospital	1	Centre-Val de Loire	NA	1.13038	0.758453	1.57722
covids	B.1.351/P.1	6	2021-02-09	VOC2_1134	non-hospital	1	Île-de-France	1	1.05765	0.903183	1.23155
covids	B.1.1.7	8	2021-02-11	VOC2_1135	non-hospital	1	Corse	1	1.88626	0.663576	3.73423
covids	wildtype	65	2021-02-15	VOC2_1136	non-hospital	1	NA	0	NA	NA	NA
covids	B.1.1.7	53	2021-02-05	VOC2_1137	non-hospital	1	NA	1	NA	NA	NA
covids	wildtype	41	2021-02-05	VOC2_1138	non-hospital	1	NA	0	NA	NA	NA
covids	wildtype	85	2021-02-02	VOC2_1139	non-hospital	1	NA	0	NA	NA	NA
covids	autre	22	2021-02-16	VOC2_1140	non-hospital	1	Provence-Alpes-Côte d'Azur	1	1.03052	0.832535	1.25279
covids	B.1.1.7	44	2021-02-05	VOC2_1141	non-hospital	1	NA	1	NA	NA	NA
covids	B.1.1.7	49	2021-02-13	VOC2_1142	non-hospital	1	Corse	1	1.88626	0.663576	3.73423
covids	wildtype	74	2021-02-09	VOC2_1143	non-hospital	1	Provence-Alpes-Côte d'Azur	0	1.03052	0.832535	1.25279
covids	B.1.1.7	13	2021-02-16	VOC2_1144	non-hospital	1	Hauts-de-France	1	1.10981	0.877655	1.37673
covids	B.1.351/P.1	22	2021-02-16	VOC2_1145	non-hospital	1	Centre-Val de Loire	1	1.13038	0.758453	1.57722
covids	B.1.1.7	8	2021-02-10	VOC2_1146	non-hospital	1	Île-de-France	1	1.05765	0.903183	1.23155
covids	wildtype	8	2021-02-09	VOC2_1147	non-hospital	1	NA	0	NA	NA	NA
covids	wildtype	36	2021-02-06	VOC2_1148	non-hospital	1	NA	0	NA	NA	NA
covids	ininterpretable	36	2021-02-15	VOC2_1150	non-hospital	1	NA	NA	NA	NA	NA
covids	wildtype	22	2021-02-09	VOC2_1151	non-hospital	1	NA	0	NA	NA	NA
covids	wildtype	72	2021-02-14	VOC2_1152	non-hospital	1	NA	0	NA	NA	NA
covids	ininterpretable	32	2021-02-09	VOC2_1153	non-hospital	1	Provence-Alpes-Côte d'Azur	NA	1.03052	0.832535	1.25279
covids	wildtype	48	2021-02-16	VOC2_1154	non-hospital	1	Hauts-de-France	0	1.10981	0.877655	1.37673
covids	wildtype	39	2021-02-13	VOC2_1155	non-hospital	1	NA	0	NA	NA	NA
covids	wildtype	16	2021-02-12	VOC2_1156	non-hospital	1	Île-de-France	0	1.05765	0.903183	1.23155
covids	wildtype	71	2021-02-15	VOC2_1158	non-hospital	1	NA	0	NA	NA	NA
covids	wildtype	32	2021-02-04	VOC2_1159	non-hospital	1	NA	0	NA	NA	NA
covids	wildtype	30	2021-02-12	VOC2_1160	non-hospital	1	Grand Est	0	1.03759	0.798738	1.31148
covids	wildtype	19	2021-02-15	VOC2_1162	non-hospital	1	NA	0	NA	NA	NA
covids	ininterpretable	56	2021-02-10	VOC2_1163	non-hospital	1	Nouvelle-Aquitaine	NA	0.908002	0.661349	1.19535
covids	ininterpretable	22	2021-02-11	VOC2_1164	non-hospital	1	Hauts-de-France	NA	1.10981	0.877655	1.37673
covids	wildtype	20	2021-02-12	VOC2_1165	non-hospital	1	Corse	0	1.88626	0.663576	3.73423
covids	B.1.1.7	38	2021-02-16	VOC2_1166	non-hospital	1	Île-de-France	1	1.05765	0.903183	1.23155
covids	wildtype	22	2021-02-06	VOC2_1167	non-hospital	1	NA	0	NA	NA	NA
covids	B.1.351/P.1	58	2021-02-16	VOC2_1168	non-hospital	1	Île-de-France	1	1.05765	0.903183	1.23155
covids	wildtype	15	2021-02-10	VOC2_1169	non-hospital	1	Île-de-France	0	1.05765	0.903183	1.23155
covids	B.1.1.7	25	2021-02-12	VOC2_1170	non-hospital	1	Hauts-de-France	1	1.10981	0.877655	1.37673
covids	wildtype	78	2021-02-16	VOC2_1171	non-hospital	1	Île-de-France	0	1.05765	0.903183	1.23155
covids	wildtype	89	2021-02-13	VOC2_1172	non-hospital	1	Bourgogne-Franche-Comté	0	1.09398	0.792943	1.45265
covids	B.1.1.7	18	2021-02-15	VOC2_1173	non-hospital	1	NA	1	NA	NA	NA
covids	wildtype	8	2021-02-09	VOC2_1174	non-hospital	1	Hauts-de-France	0	1.10981	0.877655	1.37673
covids	wildtype	37	2021-02-14	VOC2_1175	non-hospital	1	NA	0	NA	NA	NA
covids	B.1.1.7	28	2021-02-10	VOC2_1176	non-hospital	1	Île-de-France	1	1.05765	0.903183	1.23155
covids	B.1.1.7	36	2021-02-10	VOC2_1177	non-hospital	1	Île-de-France	1	1.05765	0.903183	1.23155
covids	wildtype	17	2021-02-13	VOC2_1178	non-hospital	1	Grand Est	0	1.03759	0.798738	1.31148
covids	wildtype	7	2021-02-08	VOC2_1180	non-hospital	1	Île-de-France	0	1.05765	0.903183	1.23155
covids	B.1.1.7	9	2021-02-15	VOC2_1181	non-hospital	1	NA	1	NA	NA	NA
covids	ininterpretable	35	2021-02-16	VOC2_1182	non-hospital	1	Centre-Val de Loire	NA	1.13038	0.758453	1.57722
covids	wildtype	29	2021-02-12	VOC2_1183	non-hospital	1	Île-de-France	0	1.05765	0.903183	1.23155
covids	B.1.1.7	45	2021-02-12	VOC2_1184	non-hospital	1	Île-de-France	1	1.05765	0.903183	1.23155
covids	wildtype	87	2021-02-15	VOC2_1185	non-hospital	1	NA	0	NA	NA	NA
covids	ininterpretable	19	2021-02-15	VOC2_1186	non-hospital	1	NA	NA	NA	NA	NA
covids	wildtype	41	2021-02-12	VOC2_1187	non-hospital	1	Île-de-France	0	1.05765	0.903183	1.23155
covids	wildtype	24	2021-02-15	VOC2_1188	non-hospital	1	NA	0	NA	NA	NA
covids	B.1.1.7	47	2021-02-14	VOC2_1189	non-hospital	1	NA	1	NA	NA	NA
covids	ininterpretable	89	2021-02-15	VOC2_1190	non-hospital	1	NA	NA	NA	NA	NA
covids	wildtype	15	2021-02-14	VOC2_1191	non-hospital	1	NA	0	NA	NA	NA
covids	wildtype	67	2021-02-02	VOC2_1192	non-hospital	1	NA	0	NA	NA	NA
covids	B.1.1.7	78	2021-02-16	VOC2_1193	non-hospital	1	Centre-Val de Loire	1	1.13038	0.758453	1.57722
covids	B.1.1.7	25	2021-02-16	VOC2_1194	hospital	1	Nouvelle-Aquitaine	1	0.908002	0.661349	1.19535
covids	wildtype	40	2021-02-15	VOC2_1195	non-hospital	1	NA	0	NA	NA	NA
covids	ininterpretable	72	2021-02-14	VOC2_1196	non-hospital	1	NA	NA	NA	NA	NA
covids	B.1.1.7	48	2021-02-11	VOC2_1197	non-hospital	1	Île-de-France	1	1.05765	0.903183	1.23155
covids	B.1.1.7	48	2021-02-11	VOC2_1198	non-hospital	1	Normandie	1	1.03442	0.676762	1.46597
covids	wildtype	73	2021-02-16	VOC2_1199	non-hospital	1	Hauts-de-France	0	1.10981	0.877655	1.37673
covids	wildtype	51	2021-02-13	VOC2_1200	non-hospital	1	Bourgogne-Franche-Comté	0	1.09398	0.792943	1.45265
covids	wildtype	42	2021-02-14	VOC2_1201	non-hospital	1	NA	0	NA	NA	NA
covids	wildtype	22	2021-02-15	VOC2_1202	non-hospital	1	NA	0	NA	NA	NA
covids	B.1.1.7	11	2021-02-12	VOC2_1203	non-hospital	1	Île-de-France	1	1.05765	0.903183	1.23155
covids	B.1.1.7	75	2021-02-14	VOC2_1204	non-hospital	1	NA	1	NA	NA	NA
covids	ininterpretable	62	2021-02-16	VOC2_1205	non-hospital	1	Occitanie	NA	0.94191	0.718704	1.18993
covids	wildtype	15	2021-02-16	VOC2_1206	non-hospital	1	Île-de-France	0	1.05765	0.903183	1.23155
covids	wildtype	49	2021-02-12	VOC2_1208	non-hospital	1	Provence-Alpes-Côte d'Azur	0	1.03052	0.832535	1.25279
covids	wildtype	51	2021-02-16	VOC2_1209	non-hospital	1	Occitanie	0	0.94191	0.718704	1.18993
covids	ininterpretable	15	2021-02-15	VOC2_1211	non-hospital	1	NA	NA	NA	NA	NA
covids	ininterpretable	37	2021-02-15	VOC2_1212	non-hospital	1	NA	NA	NA	NA	NA
covids	wildtype	30	2021-02-10	VOC2_1213	non-hospital	1	Île-de-France	0	1.05765	0.903183	1.23155
covids	B.1.1.7	6	2021-02-16	VOC2_1214	hospital	1	Île-de-France	1	1.05765	0.903183	1.23155
covids	wildtype	52	2021-02-16	VOC2_1215	non-hospital	1	Île-de-France	0	1.05765	0.903183	1.23155
covids	B.1.1.7	50	2021-02-14	VOC2_1216	non-hospital	1	NA	1	NA	NA	NA
covids	ininterpretable	39	2021-02-16	VOC2_1217	non-hospital	1	Provence-Alpes-Côte d'Azur	NA	1.03052	0.832535	1.25279
covids	wildtype	57	2021-02-16	VOC2_1218	non-hospital	1	Nouvelle-Aquitaine	0	0.908002	0.661349	1.19535
covtib	wildtype	85	2021-01-29	VOC2_1219	non-hospital	1	NA	0	NA	NA	NA
covids	wildtype	43	2021-02-15	VOC2_1220	non-hospital	1	NA	0	NA	NA	NA
covids	B.1.1.7	30	2021-02-04	VOC2_1221	non-hospital	1	NA	1	NA	NA	NA
covids	B.1.1.7	42	2021-02-16	VOC2_1222	non-hospital	1	Île-de-France	1	1.05765	0.903183	1.23155
covids	wildtype	41	2021-02-15	VOC2_1223	non-hospital	1	NA	0	NA	NA	NA
covids	wildtype	56	2021-02-14	VOC2_1224	non-hospital	1	NA	0	NA	NA	NA
covids	B.1.351/P.1	59	2021-02-11	VOC2_1225	non-hospital	1	Île-de-France	1	1.05765	0.903183	1.23155
covids	wildtype	22	2021-02-02	VOC2_1226	non-hospital	1	NA	0	NA	NA	NA
covids	wildtype	41	2021-02-11	VOC2_1227	hospital	1	Nouvelle-Aquitaine	0	0.908002	0.661349	1.19535
covids	wildtype	65	2021-02-09	VOC2_1228	non-hospital	1	Provence-Alpes-Côte d'Azur	0	1.03052	0.832535	1.25279
covids	ininterpretable	66	2021-02-09	VOC2_1229	non-hospital	1	Hauts-de-France	NA	1.10981	0.877655	1.37673
covids	wildtype	60	2021-02-15	VOC2_1230	non-hospital	1	NA	0	NA	NA	NA
covids	wildtype	89	2021-02-02	VOC2_1231	non-hospital	1	NA	0	NA	NA	NA
covids	wildtype	80	2021-02-16	VOC2_1232	hospital	1	Île-de-France	0	1.05765	0.903183	1.23155
covids	B.1.1.7	29	2021-02-15	VOC2_1233	non-hospital	1	NA	1	NA	NA	NA
covids	B.1.1.7	61	2021-02-16	VOC2_1234	non-hospital	1	Occitanie	1	0.94191	0.718704	1.18993
covids	wildtype	73	2021-02-15	VOC2_1235	non-hospital	1	NA	0	NA	NA	NA
covids	wildtype	32	2021-02-16	VOC2_1236	non-hospital	1	Provence-Alpes-Côte d'Azur	0	1.03052	0.832535	1.25279
covids	wildtype	44	2021-02-04	VOC2_1237	non-hospital	1	NA	0	NA	NA	NA
covids	wildtype	53	2021-02-14	VOC2_1238	non-hospital	1	NA	0	NA	NA	NA
covids	wildtype	15	2021-02-16	VOC2_1239	non-hospital	1	Occitanie	0	0.94191	0.718704	1.18993
covids	wildtype	83	2021-02-14	VOC2_1240	non-hospital	1	NA	0	NA	NA	NA
covids	wildtype	46	2021-02-14	VOC2_1241	non-hospital	1	NA	0	NA	NA	NA
covids	wildtype	49	2021-02-15	VOC2_1242	non-hospital	1	NA	0	NA	NA	NA
covids	ininterpretable	64	2021-02-15	VOC2_1243	non-hospital	1	NA	NA	NA	NA	NA
covids	wildtype	25	2021-02-10	VOC2_1244	non-hospital	1	Hauts-de-France	0	1.10981	0.877655	1.37673
covids	wildtype	21	2021-02-16	VOC2_1245	non-hospital	1	Île-de-France	0	1.05765	0.903183	1.23155
covids	ininterpretable	67	2021-02-15	VOC2_1246	non-hospital	1	NA	NA	NA	NA	NA
covids	B.1.1.7	30	2021-02-10	VOC2_1247	non-hospital	1	Île-de-France	1	1.05765	0.903183	1.23155
covids	B.1.1.7	64	2021-02-16	VOC2_1248	non-hospital	1	Île-de-France	1	1.05765	0.903183	1.23155
covids	B.1.1.7	24	2021-02-16	VOC2_1249	hospital	1	Île-de-France	1	1.05765	0.903183	1.23155
covids	wildtype	25	2021-02-10	VOC2_1250	non-hospital	1	Île-de-France	0	1.05765	0.903183	1.23155
covids	wildtype	63	2021-02-10	VOC2_1251	non-hospital	1	Bourgogne-Franche-Comté	0	1.09398	0.792943	1.45265
covids	wildtype	74	2021-02-11	VOC2_1252	non-hospital	1	Bretagne	0	0.984959	0.551228	1.55809
covids	B.1.1.7	45	2021-02-16	VOC2_1253	non-hospital	1	Hauts-de-France	1	1.10981	0.877655	1.37673
covids	wildtype	79	2021-02-15	VOC2_1254	non-hospital	1	NA	0	NA	NA	NA
covids	wildtype	65	2021-02-16	VOC2_1255	non-hospital	1	Grand Est	0	1.03759	0.798738	1.31148
covids	wildtype	34	2021-02-16	VOC2_1256	non-hospital	1	Normandie	0	1.03442	0.676762	1.46597
covids	wildtype	19	2021-02-15	VOC2_1258	non-hospital	1	NA	0	NA	NA	NA
covids	wildtype	41	2021-02-04	VOC2_1259	non-hospital	1	Hauts-de-France	0	1.10981	0.877655	1.37673
covids	B.1.1.7	46	2021-02-09	VOC2_1260	non-hospital	1	Hauts-de-France	1	1.10981	0.877655	1.37673
covids	wildtype	29	2021-02-10	VOC2_1261	non-hospital	1	Normandie	0	1.03442	0.676762	1.46597
covids	ininterpretable	28	2021-02-09	VOC2_1262	non-hospital	1	Île-de-France	NA	1.05765	0.903183	1.23155
covids	wildtype	30	2021-02-12	VOC2_1263	non-hospital	1	Normandie	0	1.03442	0.676762	1.46597
covtib	wildtype	41	2021-01-29	VOC2_1265	non-hospital	1	NA	0	NA	NA	NA
covids	ininterpretable	74	2021-02-10	VOC2_1266	non-hospital	1	Hauts-de-France	NA	1.10981	0.877655	1.37673
covids	wildtype	25	2021-02-16	VOC2_1267	non-hospital	1	Île-de-France	0	1.05765	0.903183	1.23155
covids	wildtype	25	2021-02-12	VOC2_1268	non-hospital	1	Île-de-France	0	1.05765	0.903183	1.23155
covids	B.1.1.7	20	2021-02-16	VOC2_1269	non-hospital	1	Nouvelle-Aquitaine	1	0.908002	0.661349	1.19535
covids	wildtype	33	2021-02-02	VOC2_1270	non-hospital	1	NA	0	NA	NA	NA
covids	autre	18	2021-02-16	VOC2_1271	non-hospital	1	Hauts-de-France	1	1.10981	0.877655	1.37673
covids	ininterpretable	47	2021-02-13	VOC2_1272	non-hospital	1	Bourgogne-Franche-Comté	NA	1.09398	0.792943	1.45265
covids	ininterpretable	35	2021-02-15	VOC2_1273	non-hospital	1	NA	NA	NA	NA	NA
covtib	wildtype	59	2021-01-29	VOC2_1274	non-hospital	1	NA	0	NA	NA	NA
covids	wildtype	56	2021-02-16	VOC2_1275	non-hospital	1	Île-de-France	0	1.05765	0.903183	1.23155
covids	ininterpretable	74	2021-02-14	VOC2_1276	non-hospital	1	NA	NA	NA	NA	NA
covids	wildtype	31	2021-02-05	VOC2_1277	non-hospital	1	Île-de-France	0	1.05765	0.903183	1.23155
covtib	B.1.1.7	16	2021-01-29	VOC2_1278	non-hospital	1	NA	1	NA	NA	NA
covids	wildtype	39	2021-02-15	VOC2_1279	non-hospital	1	Hauts-de-France	0	1.10981	0.877655	1.37673
covids	wildtype	53	2021-02-15	VOC2_1280	non-hospital	1	NA	0	NA	NA	NA
covids	wildtype	70	2021-02-13	VOC2_1281	non-hospital	1	Normandie	0	1.03442	0.676762	1.46597
covids	ininterpretable	36	2021-02-13	VOC2_1282	non-hospital	1	NA	NA	NA	NA	NA
covids	wildtype	72	2021-02-13	VOC2_1283	non-hospital	1	NA	0	NA	NA	NA
covids	wildtype	6	2021-02-13	VOC2_1284	non-hospital	1	Normandie	0	1.03442	0.676762	1.46597
covids	ininterpretable	29	2021-02-09	VOC2_1285	non-hospital	1	Hauts-de-France	NA	1.10981	0.877655	1.37673
covids	ininterpretable	66	2021-02-16	VOC2_1286	non-hospital	1	Occitanie	NA	0.94191	0.718704	1.18993
covids	B.1.1.7	15	2021-02-10	VOC2_1287	non-hospital	1	NA	1	NA	NA	NA
covtib	wildtype	90	2021-01-29	VOC2_1288	non-hospital	1	NA	0	NA	NA	NA
covids	B.1.1.7	67	2021-02-16	VOC2_1290	non-hospital	1	Hauts-de-France	1	1.10981	0.877655	1.37673
covids	wildtype	18	2021-02-15	VOC2_1291	non-hospital	1	NA	0	NA	NA	NA
covids	ininterpretable	54	2021-02-09	VOC2_1292	non-hospital	1	Île-de-France	NA	1.05765	0.903183	1.23155
covids	wildtype	63	2021-02-16	VOC2_1293	non-hospital	1	Normandie	0	1.03442	0.676762	1.46597
covids	ininterpretable	23	2021-02-14	VOC2_1294	non-hospital	1	NA	NA	NA	NA	NA
covids	ininterpretable	16	2021-02-06	VOC2_1295	non-hospital	1	NA	NA	NA	NA	NA
covids	B.1.1.7	42	2021-02-10	VOC2_1296	non-hospital	1	Grand Est	1	1.03759	0.798738	1.31148
covids	wildtype	20	2021-02-10	VOC2_1297	non-hospital	1	Île-de-France	0	1.05765	0.903183	1.23155
covids	wildtype	18	2021-02-05	VOC2_1298	non-hospital	1	NA	0	NA	NA	NA
covids	ininterpretable	31	2021-02-06	VOC2_1299	non-hospital	1	NA	NA	NA	NA	NA
covids	B.1.1.7	56	2021-02-15	VOC2_1301	non-hospital	1	Normandie	1	1.03442	0.676762	1.46597
covids	B.1.1.7	60	2021-02-12	VOC2_1302	non-hospital	1	Normandie	1	1.03442	0.676762	1.46597
covids	ininterpretable	12	2021-02-16	VOC2_1303	non-hospital	1	Hauts-de-France	NA	1.10981	0.877655	1.37673
covids	ininterpretable	37	2021-02-15	VOC2_1304	non-hospital	1	NA	NA	NA	NA	NA
covids	B.1.1.7	69	2021-02-16	VOC2_1305	non-hospital	1	Nouvelle-Aquitaine	1	0.908002	0.661349	1.19535
covids	wildtype	90	2021-02-14	VOC2_1306	non-hospital	1	NA	0	NA	NA	NA
covids	ininterpretable	33	2021-02-10	VOC2_1307	non-hospital	1	Bourgogne-Franche-Comté	NA	1.09398	0.792943	1.45265
covids	ininterpretable	79	2021-02-15	VOC2_1308	non-hospital	1	NA	NA	NA	NA	NA
covids	B.1.1.7	41	2021-02-13	VOC2_1309	non-hospital	1	NA	1	NA	NA	NA
covids	wildtype	35	2021-02-12	VOC2_1310	non-hospital	1	Île-de-France	0	1.05765	0.903183	1.23155
covids	B.1.351/P.1	55	2021-02-10	VOC2_1311	non-hospital	1	Île-de-France	1	1.05765	0.903183	1.23155
covids	B.1.1.7	57	2021-02-11	VOC2_1312	non-hospital	1	Occitanie	1	0.94191	0.718704	1.18993
covids	ininterpretable	70	2021-02-10	VOC2_1313	non-hospital	1	Île-de-France	NA	1.05765	0.903183	1.23155
covids	wildtype	83	2021-02-15	VOC2_1315	non-hospital	1	NA	0	NA	NA	NA
covids	wildtype	41	2021-02-16	VOC2_1316	non-hospital	1	Île-de-France	0	1.05765	0.903183	1.23155
covids	wildtype	90	2021-02-02	VOC2_1317	non-hospital	1	NA	0	NA	NA	NA
covids	B.1.1.7	32	2021-02-11	VOC2_1318	non-hospital	1	Normandie	1	1.03442	0.676762	1.46597
covids	ininterpretable	10	2021-02-09	VOC2_1319	non-hospital	1	Hauts-de-France	NA	1.10981	0.877655	1.37673
covids	wildtype	61	2021-02-12	VOC2_1320	non-hospital	1	Bourgogne-Franche-Comté	0	1.09398	0.792943	1.45265
covids	wildtype	49	2021-02-15	VOC2_1321	non-hospital	1	NA	0	NA	NA	NA
covids	B.1.1.7	14	2021-02-16	VOC2_1322	non-hospital	1	Hauts-de-France	1	1.10981	0.877655	1.37673
covids	wildtype	42	2021-02-16	VOC2_1323	non-hospital	1	Île-de-France	0	1.05765	0.903183	1.23155
covids	wildtype	71	2021-02-13	VOC2_1324	non-hospital	1	Grand Est	0	1.03759	0.798738	1.31148
covids	wildtype	32	2021-02-02	VOC2_1325	non-hospital	1	NA	0	NA	NA	NA
covids	ininterpretable	84	2021-02-11	VOC2_1326	non-hospital	1	Hauts-de-France	NA	1.10981	0.877655	1.37673
covids	wildtype	41	2021-02-09	VOC2_1327	non-hospital	1	Normandie	0	1.03442	0.676762	1.46597
covids	wildtype	17	2021-02-02	VOC2_1328	non-hospital	1	NA	0	NA	NA	NA
covids	wildtype	86	2021-02-16	VOC2_1329	non-hospital	1	Nouvelle-Aquitaine	0	0.908002	0.661349	1.19535
covids	B.1.1.7	37	2021-02-04	VOC2_1330	non-hospital	1	Hauts-de-France	1	1.10981	0.877655	1.37673
covids	wildtype	41	2021-02-10	VOC2_1331	non-hospital	1	Bretagne	0	0.984959	0.551228	1.55809
covids	B.1.351/P.1	54	2021-02-12	VOC2_1333	non-hospital	1	Occitanie	1	0.94191	0.718704	1.18993
covids	ininterpretable	18	2021-02-11	VOC2_1334	non-hospital	1	Hauts-de-France	NA	1.10981	0.877655	1.37673
covids	wildtype	65	2021-02-09	VOC2_1335	non-hospital	1	Provence-Alpes-Côte d'Azur	0	1.03052	0.832535	1.25279
covids	wildtype	35	2021-02-14	VOC2_1336	non-hospital	1	NA	0	NA	NA	NA
covids	B.1.1.7	60	2021-02-11	VOC2_1337	non-hospital	1	Île-de-France	1	1.05765	0.903183	1.23155
covids	wildtype	52	2021-02-16	VOC2_1338	non-hospital	1	Normandie	0	1.03442	0.676762	1.46597
covids	ininterpretable	18	2021-02-10	VOC2_1339	non-hospital	1	Île-de-France	NA	1.05765	0.903183	1.23155
covids	wildtype	77	2021-02-15	VOC2_1340	non-hospital	1	NA	0	NA	NA	NA
covids	ininterpretable	59	2021-02-10	VOC2_1341	non-hospital	1	Grand Est	NA	1.03759	0.798738	1.31148
covids	wildtype	68	2021-02-16	VOC2_1342	non-hospital	1	Bourgogne-Franche-Comté	0	1.09398	0.792943	1.45265
covids	wildtype	55	2021-02-14	VOC2_1343	non-hospital	1	NA	0	NA	NA	NA
covids	wildtype	42	2021-02-09	VOC2_1344	non-hospital	1	Auvergne-Rhône-Alpes	0	1.1075	0.892726	1.34831
covids	wildtype	46	2021-02-14	VOC2_1345	non-hospital	1	NA	0	NA	NA	NA
covtib	B.1.1.7	42	2021-01-29	VOC2_1346	non-hospital	1	NA	1	NA	NA	NA
covids	ininterpretable	15	2021-02-12	VOC2_1347	non-hospital	1	Île-de-France	NA	1.05765	0.903183	1.23155
covids	ininterpretable	21	2021-02-08	VOC2_1348	non-hospital	1	Île-de-France	NA	1.05765	0.903183	1.23155
covids	autre	55	2021-02-10	VOC2_1349	non-hospital	1	Hauts-de-France	1	1.10981	0.877655	1.37673
covids	ininterpretable	31	2021-02-15	VOC2_1350	non-hospital	1	NA	NA	NA	NA	NA
covids	ininterpretable	71	2021-02-10	VOC2_1351	non-hospital	1	Hauts-de-France	NA	1.10981	0.877655	1.37673
covids	wildtype	49	2021-02-06	VOC2_1352	non-hospital	1	NA	0	NA	NA	NA
covids	wildtype	59	2021-02-14	VOC2_1353	non-hospital	1	NA	0	NA	NA	NA
covids	wildtype	45	2021-02-16	VOC2_1354	non-hospital	1	Normandie	0	1.03442	0.676762	1.46597
covids	wildtype	79	2021-02-12	VOC2_1355	non-hospital	1	Normandie	0	1.03442	0.676762	1.46597
covids	wildtype	72	2021-02-12	VOC2_1356	non-hospital	1	Hauts-de-France	0	1.10981	0.877655	1.37673
covtib	ininterpretable	41	2021-01-30	VOC2_1357	non-hospital	1	NA	NA	NA	NA	NA
covids	ininterpretable	60	2021-02-16	VOC2_1358	non-hospital	1	Provence-Alpes-Côte d'Azur	NA	1.03052	0.832535	1.25279
covids	wildtype	6	2021-02-16	VOC2_1359	non-hospital	1	Île-de-France	0	1.05765	0.903183	1.23155
covids	wildtype	27	2021-02-06	VOC2_1360	non-hospital	1	NA	0	NA	NA	NA
covids	ininterpretable	6	2021-02-09	VOC2_1361	non-hospital	1	Bourgogne-Franche-Comté	NA	1.09398	0.792943	1.45265
covids	ininterpretable	36	2021-02-10	VOC2_1362	non-hospital	1	Île-de-France	NA	1.05765	0.903183	1.23155
covids	wildtype	15	2021-02-10	VOC2_1363	non-hospital	1	Bourgogne-Franche-Comté	0	1.09398	0.792943	1.45265
covids	ininterpretable	17	2021-02-16	VOC2_1364	non-hospital	1	Provence-Alpes-Côte d'Azur	NA	1.03052	0.832535	1.25279
covids	B.1.1.7	56	2021-02-13	VOC2_1365	non-hospital	1	Hauts-de-France	1	1.10981	0.877655	1.37673
covids	ininterpretable	56	2021-02-16	VOC2_1367	non-hospital	1	Hauts-de-France	NA	1.10981	0.877655	1.37673
covids	autre	60	2021-02-16	VOC2_1368	non-hospital	1	Occitanie	1	0.94191	0.718704	1.18993
covids	wildtype	22	2021-02-16	VOC2_1369	non-hospital	1	Pays de la Loire	0	0.964863	0.597185	1.42376
covids	wildtype	37	2021-02-08	VOC2_1370	non-hospital	1	Île-de-France	0	1.05765	0.903183	1.23155
covids	wildtype	28	2021-02-09	VOC2_1371	non-hospital	1	Corse	0	1.88626	0.663576	3.73423
covids	wildtype	43	2021-02-15	VOC2_1372	non-hospital	1	NA	0	NA	NA	NA
covids	wildtype	83	2021-02-16	VOC2_1374	non-hospital	1	Provence-Alpes-Côte d'Azur	0	1.03052	0.832535	1.25279
covids	ininterpretable	20	2021-02-16	VOC2_1375	non-hospital	1	Provence-Alpes-Côte d'Azur	NA	1.03052	0.832535	1.25279
covids	ininterpretable	22	2021-02-16	VOC2_1376	non-hospital	1	Occitanie	NA	0.94191	0.718704	1.18993
covtib	wildtype	14	2021-01-29	VOC2_1377	non-hospital	1	Normandie	0	1.03442	0.676762	1.46597
covids	B.1.351/P.1	81	2021-02-16	VOC2_1378	non-hospital	1	Provence-Alpes-Côte d'Azur	1	1.03052	0.832535	1.25279
covids	B.1.1.7	31	2021-02-15	VOC2_1379	non-hospital	1	NA	1	NA	NA	NA
covids	wildtype	40	2021-02-04	VOC2_1380	non-hospital	1	NA	0	NA	NA	NA
covids	ininterpretable	11	2021-02-15	VOC2_1381	non-hospital	1	Hauts-de-France	NA	1.10981	0.877655	1.37673
covids	wildtype	29	2021-02-15	VOC2_1382	non-hospital	1	NA	0	NA	NA	NA
covids	wildtype	65	2021-02-06	VOC2_1383	non-hospital	1	NA	0	NA	NA	NA
covids	wildtype	9	2021-02-15	VOC2_1384	non-hospital	1	NA	0	NA	NA	NA
covids	B.1.1.7	40	2021-02-15	VOC2_1385	non-hospital	1	NA	1	NA	NA	NA
covids	wildtype	32	2021-02-16	VOC2_1386	non-hospital	1	Hauts-de-France	0	1.10981	0.877655	1.37673
covids	wildtype	72	2021-02-16	VOC2_1387	non-hospital	1	Provence-Alpes-Côte d'Azur	0	1.03052	0.832535	1.25279
covids	wildtype	67	2021-02-08	VOC2_1389	non-hospital	1	Île-de-France	0	1.05765	0.903183	1.23155
covids	wildtype	41	2021-02-02	VOC2_1390	non-hospital	1	NA	0	NA	NA	NA
covids	B.1.1.7	10	2021-02-16	VOC2_1391	non-hospital	1	Hauts-de-France	1	1.10981	0.877655	1.37673
covids	wildtype	38	2021-02-14	VOC2_1392	non-hospital	1	NA	0	NA	NA	NA
covids	B.1.1.7	50	2021-02-16	VOC2_1393	non-hospital	1	Hauts-de-France	1	1.10981	0.877655	1.37673
covids	wildtype	51	2021-02-14	VOC2_1394	non-hospital	1	NA	0	NA	NA	NA
covids	B.1.1.7	47	2021-02-13	VOC2_1395	non-hospital	1	Corse	1	1.88626	0.663576	3.73423
covids	wildtype	34	2021-02-14	VOC2_1396	non-hospital	1	NA	0	NA	NA	NA
covids	ininterpretable	18	2021-02-15	VOC2_1397	non-hospital	1	NA	NA	NA	NA	NA
covids	B.1.1.7	16	2021-02-10	VOC2_1398	non-hospital	1	Normandie	1	1.03442	0.676762	1.46597
covids	wildtype	66	2021-02-15	VOC2_1399	non-hospital	1	NA	0	NA	NA	NA
covids	B.1.1.7	43	2021-02-16	VOC2_1400	non-hospital	1	Île-de-France	1	1.05765	0.903183	1.23155
covids	ininterpretable	51	2021-02-09	VOC2_1401	non-hospital	1	Hauts-de-France	NA	1.10981	0.877655	1.37673
covids	autre	82	2021-02-14	VOC2_1402	non-hospital	1	NA	1	NA	NA	NA
covids	wildtype	35	2021-02-16	VOC2_1403	non-hospital	1	Provence-Alpes-Côte d'Azur	0	1.03052	0.832535	1.25279
covids	ininterpretable	53	2021-02-12	VOC2_1404	non-hospital	1	Occitanie	NA	0.94191	0.718704	1.18993
covids	ininterpretable	82	2021-02-16	VOC2_1405	non-hospital	1	Bourgogne-Franche-Comté	NA	1.09398	0.792943	1.45265
covids	ininterpretable	12	2021-02-09	VOC2_1406	non-hospital	1	Hauts-de-France	NA	1.10981	0.877655	1.37673
covids	wildtype	22	2021-02-16	VOC2_1407	non-hospital	1	Hauts-de-France	0	1.10981	0.877655	1.37673
covids	B.1.1.7	38	2021-02-08	VOC2_1408	non-hospital	1	Île-de-France	1	1.05765	0.903183	1.23155
covids	B.1.1.7	61	2021-02-10	VOC2_1409	non-hospital	1	Île-de-France	1	1.05765	0.903183	1.23155
covids	B.1.1.7	18	2021-02-16	VOC2_1410	non-hospital	1	Normandie	1	1.03442	0.676762	1.46597
covids	wildtype	47	2021-02-16	VOC2_1411	non-hospital	1	Île-de-France	0	1.05765	0.903183	1.23155
covids	ininterpretable	58	2021-02-05	VOC2_1412	non-hospital	1	NA	NA	NA	NA	NA
covids	wildtype	13	2021-02-09	VOC2_1413	non-hospital	1	Hauts-de-France	0	1.10981	0.877655	1.37673
covids	wildtype	70	2021-02-09	VOC2_1414	non-hospital	1	Bourgogne-Franche-Comté	0	1.09398	0.792943	1.45265
covids	wildtype	65	2021-02-14	VOC2_1415	non-hospital	1	Bourgogne-Franche-Comté	0	1.09398	0.792943	1.45265
covids	wildtype	31	2021-02-02	VOC2_1416	non-hospital	1	NA	0	NA	NA	NA
covids	ininterpretable	16	2021-02-16	VOC2_1417	non-hospital	1	Provence-Alpes-Côte d'Azur	NA	1.03052	0.832535	1.25279
covids	ininterpretable	32	2021-02-13	VOC2_1418	non-hospital	1	NA	NA	NA	NA	NA
covids	wildtype	42	2021-02-16	VOC2_1419	non-hospital	1	Occitanie	0	0.94191	0.718704	1.18993
covids	B.1.1.7	69	2021-02-10	VOC2_1420	non-hospital	1	Hauts-de-France	1	1.10981	0.877655	1.37673
covids	wildtype	48	2021-02-11	VOC2_1421	non-hospital	1	Provence-Alpes-Côte d'Azur	0	1.03052	0.832535	1.25279
covids	B.1.1.7	75	2021-02-10	VOC2_1422	non-hospital	1	Hauts-de-France	1	1.10981	0.877655	1.37673
covids	B.1.1.7	40	2021-02-16	VOC2_1423	non-hospital	1	Nouvelle-Aquitaine	1	0.908002	0.661349	1.19535
covids	wildtype	25	2021-02-02	VOC2_1424	non-hospital	1	NA	0	NA	NA	NA
covids	wildtype	14	2021-02-14	VOC2_1425	non-hospital	1	Auvergne-Rhône-Alpes	0	1.1075	0.892726	1.34831
covids	ininterpretable	26	2021-02-10	VOC2_1426	non-hospital	1	Île-de-France	NA	1.05765	0.903183	1.23155
covids	autre	27	2021-02-15	VOC2_1427	hospital	1	Île-de-France	1	1.05765	0.903183	1.23155
covids	wildtype	19	2021-02-09	VOC2_1428	non-hospital	1	Île-de-France	0	1.05765	0.903183	1.23155
covids	B.1.1.7	76	2021-02-16	VOC2_1429	non-hospital	1	Normandie	1	1.03442	0.676762	1.46597
covids	wildtype	43	2021-02-06	VOC2_1430	non-hospital	1	NA	0	NA	NA	NA
covids	autre	59	2021-02-10	VOC2_1431	non-hospital	1	Hauts-de-France	1	1.10981	0.877655	1.37673
covids	wildtype	73	2021-02-14	VOC2_1432	non-hospital	1	NA	0	NA	NA	NA
covids	ininterpretable	89	2021-02-16	VOC2_1433	hospital	1	Île-de-France	NA	1.05765	0.903183	1.23155
covids	B.1.1.7	39	2021-02-08	VOC2_1434	non-hospital	1	Île-de-France	1	1.05765	0.903183	1.23155
covids	B.1.1.7	48	2021-02-14	VOC2_1435	non-hospital	1	NA	1	NA	NA	NA
covids	wildtype	83	2021-02-10	VOC2_1436	non-hospital	1	Hauts-de-France	0	1.10981	0.877655	1.37673
covids	B.1.1.7	54	2021-02-04	VOC2_1437	non-hospital	1	NA	1	NA	NA	NA
covids	wildtype	54	2021-02-09	VOC2_1438	non-hospital	1	Hauts-de-France	0	1.10981	0.877655	1.37673
covids	B.1.1.7	56	2021-02-09	VOC2_1439	non-hospital	1	Occitanie	1	0.94191	0.718704	1.18993
covtib	wildtype	84	2021-01-29	VOC2_1440	non-hospital	1	Provence-Alpes-Côte d'Azur	0	1.03052	0.832535	1.25279
covids	B.1.1.7	45	2021-02-03	VOC2_1441	non-hospital	1	Hauts-de-France	1	1.10981	0.877655	1.37673
covids	ininterpretable	10	2021-02-09	VOC2_1442	non-hospital	1	Corse	NA	1.88626	0.663576	3.73423
covids	B.1.1.7	90	2021-02-04	VOC2_1443	non-hospital	1	NA	1	NA	NA	NA
covids	wildtype	20	2021-02-15	VOC2_1444	non-hospital	1	NA	0	NA	NA	NA
covids	wildtype	81	2021-02-11	VOC2_1445	non-hospital	1	Occitanie	0	0.94191	0.718704	1.18993
covids	ininterpretable	64	2021-02-13	VOC2_1446	non-hospital	1	Corse	NA	1.88626	0.663576	3.73423
covids	wildtype	34	2021-02-16	VOC2_1447	non-hospital	1	Île-de-France	0	1.05765	0.903183	1.23155
covids	wildtype	56	2021-02-15	VOC2_1448	non-hospital	1	NA	0	NA	NA	NA
covids	wildtype	33	2021-02-11	VOC2_1449	non-hospital	1	Corse	0	1.88626	0.663576	3.73423
covids	wildtype	23	2021-02-10	VOC2_1450	non-hospital	1	NA	0	NA	NA	NA
covids	wildtype	71	2021-02-02	VOC2_1451	non-hospital	1	NA	0	NA	NA	NA
covids	wildtype	7	2021-02-15	VOC2_1452	non-hospital	1	NA	0	NA	NA	NA
covids	ininterpretable	37	2021-02-10	VOC2_1453	non-hospital	1	Île-de-France	NA	1.05765	0.903183	1.23155
covids	ininterpretable	6	2021-02-09	VOC2_1454	non-hospital	1	Hauts-de-France	NA	1.10981	0.877655	1.37673
covids	wildtype	61	2021-02-16	VOC2_1455	non-hospital	1	Île-de-France	0	1.05765	0.903183	1.23155
covids	ininterpretable	23	2021-02-06	VOC2_1457	non-hospital	1	NA	NA	NA	NA	NA
covids	ininterpretable	88	2021-02-16	VOC2_1458	non-hospital	1	Normandie	NA	1.03442	0.676762	1.46597
covids	B.1.1.7	75	2021-02-04	VOC2_1459	non-hospital	1	NA	1	NA	NA	NA
covids	B.1.1.7	53	2021-01-28	VOC2_1460	non-hospital	1	NA	1	NA	NA	NA
covids	wildtype	60	2021-02-16	VOC2_1461	non-hospital	1	Hauts-de-France	0	1.10981	0.877655	1.37673
covids	wildtype	31	2021-02-12	VOC2_1462	non-hospital	1	Grand Est	0	1.03759	0.798738	1.31148
covids	B.1.1.7	67	2021-02-11	VOC2_1463	non-hospital	1	Normandie	1	1.03442	0.676762	1.46597
covids	wildtype	89	2021-02-14	VOC2_1464	non-hospital	1	NA	0	NA	NA	NA
covids	ininterpretable	42	2021-02-09	VOC2_1465	non-hospital	1	NA	NA	NA	NA	NA
covids	ininterpretable	47	2021-02-13	VOC2_1466	non-hospital	1	Île-de-France	NA	1.05765	0.903183	1.23155
covids	ininterpretable	65	2021-02-11	VOC2_1467	non-hospital	1	Hauts-de-France	NA	1.10981	0.877655	1.37673
covids	wildtype	45	2021-02-05	VOC2_1468	non-hospital	1	NA	0	NA	NA	NA
covids	wildtype	52	2021-02-09	VOC2_1469	non-hospital	1	Corse	0	1.88626	0.663576	3.73423
covids	ininterpretable	19	2021-02-16	VOC2_1470	non-hospital	1	Bretagne	NA	0.984959	0.551228	1.55809
covids	B.1.1.7	35	2021-02-16	VOC2_1471	non-hospital	1	Île-de-France	1	1.05765	0.903183	1.23155
covids	wildtype	33	2021-02-16	VOC2_1472	non-hospital	1	Bourgogne-Franche-Comté	0	1.09398	0.792943	1.45265
covids	wildtype	29	2021-02-10	VOC2_1475	non-hospital	1	Hauts-de-France	0	1.10981	0.877655	1.37673
covids	wildtype	57	2021-02-02	VOC2_1476	non-hospital	1	NA	0	NA	NA	NA
covids	wildtype	74	2021-02-16	VOC2_1477	non-hospital	1	Provence-Alpes-Côte d'Azur	0	1.03052	0.832535	1.25279
covids	wildtype	75	2021-02-16	VOC2_1478	hospital	1	Grand Est	0	1.03759	0.798738	1.31148
covids	ininterpretable	12	2021-02-10	VOC2_1479	non-hospital	1	Grand Est	NA	1.03759	0.798738	1.31148
covids	wildtype	36	2021-02-12	VOC2_1480	non-hospital	1	Normandie	0	1.03442	0.676762	1.46597
covids	wildtype	62	2021-02-09	VOC2_1481	non-hospital	1	Hauts-de-France	0	1.10981	0.877655	1.37673
covids	B.1.1.7	44	2021-02-02	VOC2_1482	non-hospital	1	NA	1	NA	NA	NA
covids	B.1.1.7	59	2021-02-15	VOC2_1483	non-hospital	1	Normandie	1	1.03442	0.676762	1.46597
covids	ininterpretable	60	2021-02-09	VOC2_1484	non-hospital	1	Île-de-France	NA	1.05765	0.903183	1.23155
covids	B.1.1.7	6	2021-02-12	VOC2_1485	non-hospital	1	Île-de-France	1	1.05765	0.903183	1.23155
covids	wildtype	46	2021-02-10	VOC2_1486	non-hospital	1	Hauts-de-France	0	1.10981	0.877655	1.37673
covids	wildtype	6	2021-02-02	VOC2_1487	non-hospital	1	NA	0	NA	NA	NA
covids	B.1.1.7	46	2021-02-06	VOC2_1488	non-hospital	1	NA	1	NA	NA	NA
covids	ininterpretable	73	2021-02-09	VOC2_1489	non-hospital	1	Bourgogne-Franche-Comté	NA	1.09398	0.792943	1.45265
covids	wildtype	53	2021-02-12	VOC2_1490	non-hospital	1	Île-de-France	0	1.05765	0.903183	1.23155
covids	B.1.1.7	45	2021-02-16	VOC2_1491	non-hospital	1	Hauts-de-France	1	1.10981	0.877655	1.37673
covids	ininterpretable	72	2021-02-11	VOC2_1492	non-hospital	1	Hauts-de-France	NA	1.10981	0.877655	1.37673
covids	B.1.1.7	11	2021-02-09	VOC2_1493	non-hospital	1	Hauts-de-France	1	1.10981	0.877655	1.37673
covids	wildtype	67	2021-02-03	VOC2_1494	non-hospital	1	NA	0	NA	NA	NA
covids	ininterpretable	29	2021-02-16	VOC2_1495	non-hospital	1	Île-de-France	NA	1.05765	0.903183	1.23155
covids	wildtype	82	2021-02-16	VOC2_1496	non-hospital	1	Occitanie	0	0.94191	0.718704	1.18993
covids	ininterpretable	22	2021-02-15	VOC2_1497	non-hospital	1	NA	NA	NA	NA	NA
covids	wildtype	52	2021-02-13	VOC2_1498	non-hospital	1	Provence-Alpes-Côte d'Azur	0	1.03052	0.832535	1.25279
covids	B.1.1.7	41	2021-02-16	VOC2_1499	non-hospital	1	Provence-Alpes-Côte d'Azur	1	1.03052	0.832535	1.25279
covids	wildtype	46	2021-02-14	VOC2_1500	non-hospital	1	NA	0	NA	NA	NA
covids	B.1.1.7	74	2021-02-15	VOC2_1501	non-hospital	1	NA	1	NA	NA	NA
covids	wildtype	62	2021-02-16	VOC2_1502	non-hospital	1	Île-de-France	0	1.05765	0.903183	1.23155
covids	ininterpretable	68	2021-02-09	VOC2_1503	non-hospital	1	Grand Est	NA	1.03759	0.798738	1.31148
covids	wildtype	48	2021-02-09	VOC2_1505	non-hospital	1	Grand Est	0	1.03759	0.798738	1.31148
covids	ininterpretable	23	2021-02-16	VOC2_1507	non-hospital	1	Occitanie	NA	0.94191	0.718704	1.18993
covids	B.1.1.7	56	2021-02-09	VOC2_1508	non-hospital	1	Corse	1	1.88626	0.663576	3.73423
covids	wildtype	58	2021-02-15	VOC2_1509	non-hospital	1	NA	0	NA	NA	NA
covids	ininterpretable	14	2021-02-10	VOC2_1510	non-hospital	1	Bourgogne-Franche-Comté	NA	1.09398	0.792943	1.45265
covids	wildtype	79	2021-02-13	VOC2_1511	hospital	1	Centre-Val de Loire	0	1.13038	0.758453	1.57722
covids	B.1.1.7	29	2021-02-10	VOC2_1512	non-hospital	1	Île-de-France	1	1.05765	0.903183	1.23155
covids	ininterpretable	57	2021-02-15	VOC2_1513	non-hospital	1	NA	NA	NA	NA	NA
covids	B.1.1.7	90	2021-02-12	VOC2_1514	non-hospital	1	Normandie	1	1.03442	0.676762	1.46597
covids	ininterpretable	81	2021-02-15	VOC2_1516	non-hospital	1	NA	NA	NA	NA	NA
covids	ininterpretable	45	2021-02-13	VOC2_1517	non-hospital	1	Grand Est	NA	1.03759	0.798738	1.31148
covids	wildtype	88	2021-02-16	VOC2_1518	non-hospital	1	Provence-Alpes-Côte d'Azur	0	1.03052	0.832535	1.25279
covids	wildtype	18	2021-02-15	VOC2_1519	non-hospital	1	NA	0	NA	NA	NA
covids	ininterpretable	23	2021-02-15	VOC2_1520	non-hospital	1	NA	NA	NA	NA	NA
covids	wildtype	86	2021-02-15	VOC2_1521	non-hospital	1	NA	0	NA	NA	NA
covids	B.1.1.7	65	2021-02-16	VOC2_1522	non-hospital	1	Normandie	1	1.03442	0.676762	1.46597
covids	B.1.1.7	26	2021-02-16	VOC2_1523	non-hospital	1	Île-de-France	1	1.05765	0.903183	1.23155
covids	ininterpretable	21	2021-02-16	VOC2_1524	non-hospital	1	Île-de-France	NA	1.05765	0.903183	1.23155
covids	wildtype	80	2021-02-16	VOC2_1525	non-hospital	1	Île-de-France	0	1.05765	0.903183	1.23155
covids	ininterpretable	86	2021-02-10	VOC2_1526	non-hospital	1	Hauts-de-France	NA	1.10981	0.877655	1.37673
covids	wildtype	46	2021-02-12	VOC2_1527	non-hospital	1	Occitanie	0	0.94191	0.718704	1.18993
covids	B.1.1.7	44	2021-02-10	VOC2_1528	non-hospital	1	Île-de-France	1	1.05765	0.903183	1.23155
covids	wildtype	74	2021-02-13	VOC2_1529	non-hospital	1	NA	0	NA	NA	NA
covids	ininterpretable	49	2021-02-10	VOC2_1530	non-hospital	1	Hauts-de-France	NA	1.10981	0.877655	1.37673
covids	wildtype	57	2021-02-13	VOC2_1531	non-hospital	1	Normandie	0	1.03442	0.676762	1.46597
covids	B.1.1.7	18	2021-02-15	VOC2_1532	non-hospital	1	NA	1	NA	NA	NA
covids	ininterpretable	16	2021-02-13	VOC2_1533	non-hospital	1	Normandie	NA	1.03442	0.676762	1.46597
covids	wildtype	17	2021-02-06	VOC2_1534	non-hospital	1	NA	0	NA	NA	NA
covids	wildtype	87	2021-02-15	VOC2_1535	non-hospital	1	NA	0	NA	NA	NA
covids	wildtype	9	2021-02-12	VOC2_1536	non-hospital	1	Île-de-France	0	1.05765	0.903183	1.23155
covids	wildtype	29	2021-02-04	VOC2_1537	non-hospital	1	Hauts-de-France	0	1.10981	0.877655	1.37673
covids	wildtype	52	2021-02-11	VOC2_1538	non-hospital	1	Hauts-de-France	0	1.10981	0.877655	1.37673
covids	wildtype	58	2021-02-14	VOC2_1539	non-hospital	1	NA	0	NA	NA	NA
covids	ininterpretable	60	2021-02-10	VOC2_1540	non-hospital	1	Île-de-France	NA	1.05765	0.903183	1.23155
covids	ininterpretable	48	2021-02-12	VOC2_1541	non-hospital	1	Grand Est	NA	1.03759	0.798738	1.31148
covids	B.1.1.7	56	2021-02-13	VOC2_1542	non-hospital	1	Hauts-de-France	1	1.10981	0.877655	1.37673
covids	wildtype	55	2021-02-10	VOC2_1543	non-hospital	1	NA	0	NA	NA	NA
covids	wildtype	19	2021-02-06	VOC2_1544	non-hospital	1	NA	0	NA	NA	NA
covids	ininterpretable	10	2021-02-10	VOC2_1545	non-hospital	1	Hauts-de-France	NA	1.10981	0.877655	1.37673
covids	wildtype	30	2021-02-16	VOC2_1546	non-hospital	1	Île-de-France	0	1.05765	0.903183	1.23155
covids	B.1.1.7	24	2021-02-16	VOC2_1547	non-hospital	1	Provence-Alpes-Côte d'Azur	1	1.03052	0.832535	1.25279
covids	B.1.1.7	51	2021-02-16	VOC2_1548	non-hospital	1	Provence-Alpes-Côte d'Azur	1	1.03052	0.832535	1.25279
covids	wildtype	88	2021-02-16	VOC2_1549	non-hospital	1	Île-de-France	0	1.05765	0.903183	1.23155
covids	ininterpretable	36	2021-02-16	VOC2_1550	non-hospital	1	Provence-Alpes-Côte d'Azur	NA	1.03052	0.832535	1.25279
covids	wildtype	22	2021-02-16	VOC2_1551	non-hospital	1	Île-de-France	0	1.05765	0.903183	1.23155
covids	B.1.1.7	36	2021-02-16	VOC2_1552	non-hospital	1	Île-de-France	1	1.05765	0.903183	1.23155
covids	wildtype	36	2021-02-10	VOC2_1553	non-hospital	1	Île-de-France	0	1.05765	0.903183	1.23155
covids	ininterpretable	36	2021-02-16	VOC2_1554	non-hospital	1	Provence-Alpes-Côte d'Azur	NA	1.03052	0.832535	1.25279
covids	wildtype	23	2021-02-10	VOC2_1555	non-hospital	1	Île-de-France	0	1.05765	0.903183	1.23155
covids	ininterpretable	71	2021-02-12	VOC2_1556	non-hospital	1	Occitanie	NA	0.94191	0.718704	1.18993
covids	wildtype	47	2021-02-14	VOC2_1557	non-hospital	1	NA	0	NA	NA	NA
covids	B.1.1.7	30	2021-02-16	VOC2_1558	non-hospital	1	Île-de-France	1	1.05765	0.903183	1.23155
covids	B.1.1.7	53	2021-02-10	VOC2_1560	non-hospital	1	Île-de-France	1	1.05765	0.903183	1.23155
covids	wildtype	14	2021-02-16	VOC2_1561	non-hospital	1	Île-de-France	0	1.05765	0.903183	1.23155
covids	B.1.1.7	28	2021-02-11	VOC2_1562	non-hospital	1	Île-de-France	1	1.05765	0.903183	1.23155
covids	wildtype	28	2021-02-16	VOC2_1563	non-hospital	1	Hauts-de-France	0	1.10981	0.877655	1.37673
covids	ininterpretable	41	2021-02-13	VOC2_1564	non-hospital	1	Hauts-de-France	NA	1.10981	0.877655	1.37673
covids	wildtype	10	2021-02-08	VOC2_1566	non-hospital	1	Île-de-France	0	1.05765	0.903183	1.23155
covids	wildtype	29	2021-02-09	VOC2_1567	non-hospital	1	Bourgogne-Franche-Comté	0	1.09398	0.792943	1.45265
covids	B.1.1.7	41	2021-02-12	VOC2_1568	non-hospital	1	Île-de-France	1	1.05765	0.903183	1.23155
covids	wildtype	69	2021-02-16	VOC2_1569	hospital	1	Centre-Val de Loire	0	1.13038	0.758453	1.57722
covids	B.1.1.7	43	2021-02-16	VOC2_1570	non-hospital	1	Occitanie	1	0.94191	0.718704	1.18993
covids	wildtype	60	2021-02-06	VOC2_1571	non-hospital	1	NA	0	NA	NA	NA
covids	wildtype	28	2021-02-03	VOC2_1572	non-hospital	1	NA	0	NA	NA	NA
covids	B.1.1.7	43	2021-02-12	VOC2_1573	non-hospital	1	Normandie	1	1.03442	0.676762	1.46597
covids	wildtype	15	2021-02-02	VOC2_1574	non-hospital	1	NA	0	NA	NA	NA
covids	wildtype	57	2021-02-10	VOC2_1575	non-hospital	1	Auvergne-Rhône-Alpes	0	1.1075	0.892726	1.34831
covids	wildtype	57	2021-02-16	VOC2_1576	non-hospital	1	Occitanie	0	0.94191	0.718704	1.18993
covids	ininterpretable	40	2021-02-06	VOC2_1577	non-hospital	1	NA	NA	NA	NA	NA
covids	ininterpretable	37	2021-02-14	VOC2_1578	non-hospital	1	NA	NA	NA	NA	NA
covids	B.1.1.7	61	2021-02-16	VOC2_1580	non-hospital	1	Normandie	1	1.03442	0.676762	1.46597
covids	wildtype	17	2021-02-16	VOC2_1581	non-hospital	1	Occitanie	0	0.94191	0.718704	1.18993
covids	wildtype	48	2021-02-16	VOC2_1582	non-hospital	1	Provence-Alpes-Côte d'Azur	0	1.03052	0.832535	1.25279
covids	wildtype	33	2021-02-14	VOC2_1583	non-hospital	1	NA	0	NA	NA	NA
covids	B.1.1.7	51	2021-02-11	VOC2_1584	non-hospital	1	Île-de-France	1	1.05765	0.903183	1.23155
covids	B.1.1.7	41	2021-02-10	VOC2_1585	non-hospital	1	Hauts-de-France	1	1.10981	0.877655	1.37673
covids	B.1.1.7	55	2021-02-09	VOC2_1586	non-hospital	1	Île-de-France	1	1.05765	0.903183	1.23155
covids	autre	10	2021-02-16	VOC2_1587	non-hospital	1	Île-de-France	1	1.05765	0.903183	1.23155
covids	wildtype	31	2021-02-15	VOC2_1588	non-hospital	1	NA	0	NA	NA	NA
covids	B.1.1.7	26	2021-02-16	VOC2_1589	non-hospital	1	Provence-Alpes-Côte d'Azur	1	1.03052	0.832535	1.25279
covids	ininterpretable	53	2021-02-16	VOC2_1590	non-hospital	1	Hauts-de-France	NA	1.10981	0.877655	1.37673
covids	wildtype	64	2021-02-12	VOC2_1591	non-hospital	1	Hauts-de-France	0	1.10981	0.877655	1.37673
covids	wildtype	42	2021-02-16	VOC2_1593	non-hospital	1	Pays de la Loire	0	0.964863	0.597185	1.42376
covids	wildtype	70	2021-02-16	VOC2_1594	non-hospital	1	Hauts-de-France	0	1.10981	0.877655	1.37673
covids	ininterpretable	47	2021-02-16	VOC2_1595	non-hospital	1	Provence-Alpes-Côte d'Azur	NA	1.03052	0.832535	1.25279
covids	ininterpretable	33	2021-02-15	VOC2_1596	non-hospital	1	NA	NA	NA	NA	NA
covids	B.1.1.7	84	2021-02-10	VOC2_1597	non-hospital	1	Normandie	1	1.03442	0.676762	1.46597
covids	B.1.1.7	38	2021-02-16	VOC2_1598	non-hospital	1	Occitanie	1	0.94191	0.718704	1.18993
covids	B.1.1.7	7	2021-02-10	VOC2_1599	non-hospital	1	Île-de-France	1	1.05765	0.903183	1.23155
covids	B.1.1.7	26	2021-02-10	VOC2_1600	non-hospital	1	Île-de-France	1	1.05765	0.903183	1.23155
covids	B.1.1.7	32	2021-02-16	VOC2_1601	non-hospital	1	Centre-Val de Loire	1	1.13038	0.758453	1.57722
covids	ininterpretable	48	2021-02-10	VOC2_1602	non-hospital	1	Île-de-France	NA	1.05765	0.903183	1.23155
covids	wildtype	75	2021-02-16	VOC2_1603	non-hospital	1	Occitanie	0	0.94191	0.718704	1.18993
covids	wildtype	11	2021-02-16	VOC2_1604	non-hospital	1	Hauts-de-France	0	1.10981	0.877655	1.37673
covids	ininterpretable	44	2021-02-16	VOC2_1605	non-hospital	1	Île-de-France	NA	1.05765	0.903183	1.23155
covids	B.1.1.7	19	2021-02-15	VOC2_1606	non-hospital	1	NA	1	NA	NA	NA
covids	ininterpretable	63	2021-02-16	VOC2_1607	non-hospital	1	Provence-Alpes-Côte d'Azur	NA	1.03052	0.832535	1.25279
covids	ininterpretable	65	2021-02-11	VOC2_1608	non-hospital	1	Normandie	NA	1.03442	0.676762	1.46597
covids	wildtype	25	2021-02-06	VOC2_1609	non-hospital	1	NA	0	NA	NA	NA
covids	ininterpretable	47	2021-02-15	VOC2_1610	non-hospital	1	NA	NA	NA	NA	NA
covids	wildtype	25	2021-02-15	VOC2_1611	non-hospital	1	NA	0	NA	NA	NA
covids	ininterpretable	13	2021-02-15	VOC2_1612	non-hospital	1	NA	NA	NA	NA	NA
covids	ininterpretable	40	2021-02-15	VOC2_1613	non-hospital	1	NA	NA	NA	NA	NA
covids	ininterpretable	72	2021-02-16	VOC2_1614	non-hospital	1	Pays de la Loire	NA	0.964863	0.597185	1.42376
covids	ininterpretable	45	2021-02-06	VOC2_1615	non-hospital	1	NA	NA	NA	NA	NA
covids	wildtype	65	2021-02-16	VOC2_1616	non-hospital	1	Occitanie	0	0.94191	0.718704	1.18993
covids	autre	34	2021-02-16	VOC2_1617	non-hospital	1	Hauts-de-France	1	1.10981	0.877655	1.37673
covtib	wildtype	56	2021-01-29	VOC2_1618	non-hospital	1	NA	0	NA	NA	NA
covids	B.1.1.7	11	2021-02-16	VOC2_1619	non-hospital	1	Nouvelle-Aquitaine	1	0.908002	0.661349	1.19535
covids	B.1.351/P.1	53	2021-02-11	VOC2_1620	non-hospital	1	Normandie	1	1.03442	0.676762	1.46597
covids	B.1.1.7	59	2021-02-16	VOC2_1621	non-hospital	1	Provence-Alpes-Côte d'Azur	1	1.03052	0.832535	1.25279
covids	B.1.1.7	34	2021-02-13	VOC2_1622	non-hospital	1	Île-de-France	1	1.05765	0.903183	1.23155
covids	wildtype	18	2021-02-16	VOC2_1623	non-hospital	1	Provence-Alpes-Côte d'Azur	0	1.03052	0.832535	1.25279
covids	B.1.1.7	44	2021-02-15	VOC2_1624	non-hospital	1	NA	1	NA	NA	NA
covids	ininterpretable	11	2021-02-15	VOC2_1625	non-hospital	1	NA	NA	NA	NA	NA
covids	wildtype	49	2021-02-02	VOC2_1626	non-hospital	1	NA	0	NA	NA	NA
covids	wildtype	90	2021-02-15	VOC2_1627	non-hospital	1	NA	0	NA	NA	NA
covids	B.1.1.7	41	2021-02-16	VOC2_1628	non-hospital	1	Occitanie	1	0.94191	0.718704	1.18993
covids	wildtype	49	2021-02-14	VOC2_1629	non-hospital	1	NA	0	NA	NA	NA
covids	B.1.1.7	42	2021-02-16	VOC2_1630	non-hospital	1	Île-de-France	1	1.05765	0.903183	1.23155
covids	wildtype	46	2021-02-09	VOC2_1631	non-hospital	1	Auvergne-Rhône-Alpes	0	1.1075	0.892726	1.34831
covids	B.1.1.7	79	2021-02-16	VOC2_1632	non-hospital	1	Provence-Alpes-Côte d'Azur	1	1.03052	0.832535	1.25279
covids	wildtype	32	2021-02-15	VOC2_1633	non-hospital	1	NA	0	NA	NA	NA
covids	ininterpretable	12	2021-02-12	VOC2_1634	non-hospital	1	Île-de-France	NA	1.05765	0.903183	1.23155
covids	wildtype	59	2021-02-15	VOC2_1635	non-hospital	1	NA	0	NA	NA	NA
covids	ininterpretable	59	2021-02-10	VOC2_1636	non-hospital	1	Bourgogne-Franche-Comté	NA	1.09398	0.792943	1.45265
covids	wildtype	27	2021-02-06	VOC2_1637	non-hospital	1	NA	0	NA	NA	NA
covids	wildtype	78	2021-02-04	VOC2_1638	non-hospital	1	NA	0	NA	NA	NA
covids	B.1.1.7	33	2021-02-16	VOC2_1639	hospital	1	Île-de-France	1	1.05765	0.903183	1.23155
covids	B.1.1.7	43	2021-02-10	VOC2_1640	non-hospital	1	Île-de-France	1	1.05765	0.903183	1.23155
covids	B.1.1.7	43	2021-02-09	VOC2_1641	non-hospital	1	Hauts-de-France	1	1.10981	0.877655	1.37673
covids	B.1.1.7	71	2021-02-12	VOC2_1642	non-hospital	1	Hauts-de-France	1	1.10981	0.877655	1.37673
covids	wildtype	23	2021-02-16	VOC2_1643	non-hospital	1	Île-de-France	0	1.05765	0.903183	1.23155
covids	wildtype	30	2021-02-11	VOC2_1644	non-hospital	1	Normandie	0	1.03442	0.676762	1.46597
covids	ininterpretable	44	2021-02-14	VOC2_1645	non-hospital	1	NA	NA	NA	NA	NA
covids	wildtype	66	2021-02-12	VOC2_1646	non-hospital	1	Île-de-France	0	1.05765	0.903183	1.23155
covids	wildtype	86	2021-02-15	VOC2_1647	non-hospital	1	NA	0	NA	NA	NA
covids	wildtype	48	2021-02-16	VOC2_1648	non-hospital	1	Pays de la Loire	0	0.964863	0.597185	1.42376
covids	ininterpretable	89	2021-02-15	VOC2_1649	non-hospital	1	NA	NA	NA	NA	NA
covids	ininterpretable	35	2021-02-16	VOC2_1650	non-hospital	1	Île-de-France	NA	1.05765	0.903183	1.23155
covids	B.1.1.7	52	2021-02-09	VOC2_1651	non-hospital	1	Grand Est	1	1.03759	0.798738	1.31148
covids	ininterpretable	19	2021-02-15	VOC2_1652	non-hospital	1	NA	NA	NA	NA	NA
covids	wildtype	18	2021-02-02	VOC2_1653	non-hospital	1	NA	0	NA	NA	NA
covids	wildtype	17	2021-02-15	VOC2_1654	non-hospital	1	NA	0	NA	NA	NA
covids	B.1.1.7	26	2021-02-10	VOC2_1655	non-hospital	1	Île-de-France	1	1.05765	0.903183	1.23155
covids	B.1.1.7	31	2021-02-16	VOC2_1656	non-hospital	1	Normandie	1	1.03442	0.676762	1.46597
covids	autre	48	2021-02-05	VOC2_1657	non-hospital	1	Hauts-de-France	1	1.10981	0.877655	1.37673
covids	wildtype	54	2021-02-15	VOC2_1658	non-hospital	1	NA	0	NA	NA	NA
covids	wildtype	47	2021-02-14	VOC2_1659	non-hospital	1	NA	0	NA	NA	NA
covids	wildtype	26	2021-02-11	VOC2_1660	non-hospital	1	Bourgogne-Franche-Comté	0	1.09398	0.792943	1.45265
covids	wildtype	55	2021-02-10	VOC2_1661	non-hospital	1	Normandie	0	1.03442	0.676762	1.46597
covids	ininterpretable	23	2021-02-15	VOC2_1662	non-hospital	1	NA	NA	NA	NA	NA
covids	wildtype	21	2021-02-15	VOC2_1663	non-hospital	1	NA	0	NA	NA	NA
covids	wildtype	31	2021-02-14	VOC2_1664	non-hospital	1	NA	0	NA	NA	NA
covids	wildtype	38	2021-02-06	VOC2_1665	non-hospital	1	NA	0	NA	NA	NA
covids	B.1.1.7	79	2021-02-04	VOC2_1666	non-hospital	1	NA	1	NA	NA	NA
covids	autre	53	2021-02-16	VOC2_1667	hospital	1	Île-de-France	1	1.05765	0.903183	1.23155
covids	B.1.1.7	14	2021-02-16	VOC2_1668	non-hospital	1	Normandie	1	1.03442	0.676762	1.46597
covids	B.1.351/P.1	17	2021-02-16	VOC2_1669	non-hospital	1	Normandie	1	1.03442	0.676762	1.46597
covids	ininterpretable	83	2021-02-14	VOC2_1670	non-hospital	1	NA	NA	NA	NA	NA
covids	wildtype	27	2021-02-15	VOC2_1671	non-hospital	1	NA	0	NA	NA	NA
covids	B.1.1.7	24	2021-02-15	VOC2_1672	non-hospital	1	NA	1	NA	NA	NA
covids	wildtype	32	2021-02-15	VOC2_1674	non-hospital	1	NA	0	NA	NA	NA
covids	B.1.1.7	53	2021-02-16	VOC2_1675	non-hospital	1	Île-de-France	1	1.05765	0.903183	1.23155
covids	ininterpretable	74	2021-02-11	VOC2_1676	non-hospital	1	Hauts-de-France	NA	1.10981	0.877655	1.37673
covtib	B.1.1.7	54	2021-01-29	VOC2_1677	non-hospital	1	Normandie	1	1.03442	0.676762	1.46597
covids	B.1.1.7	51	2021-02-15	VOC2_1678	non-hospital	1	NA	1	NA	NA	NA
covids	wildtype	63	2021-02-11	VOC2_1679	non-hospital	1	Hauts-de-France	0	1.10981	0.877655	1.37673
covids	ininterpretable	10	2021-02-15	VOC2_1680	non-hospital	1	NA	NA	NA	NA	NA
covtib	wildtype	16	2021-01-29	VOC2_1681	non-hospital	1	Normandie	0	1.03442	0.676762	1.46597
covids	ininterpretable	41	2021-02-14	VOC2_1682	non-hospital	1	Bourgogne-Franche-Comté	NA	1.09398	0.792943	1.45265
covids	wildtype	43	2021-02-13	VOC2_1684	non-hospital	1	Île-de-France	0	1.05765	0.903183	1.23155
covids	wildtype	52	2021-02-02	VOC2_1685	non-hospital	1	NA	0	NA	NA	NA
covtib	wildtype	25	2021-01-30	VOC2_1686	non-hospital	1	Bourgogne-Franche-Comté	0	1.09398	0.792943	1.45265
covids	B.1.351/P.1	56	2021-02-16	VOC2_1687	non-hospital	1	Île-de-France	1	1.05765	0.903183	1.23155
covids	wildtype	46	2021-02-02	VOC2_1688	non-hospital	1	NA	0	NA	NA	NA
covids	autre	19	2021-02-11	VOC2_1689	non-hospital	1	Hauts-de-France	1	1.10981	0.877655	1.37673
covids	wildtype	49	2021-02-15	VOC2_1690	non-hospital	1	NA	0	NA	NA	NA
covids	B.1.1.7	21	2021-02-13	VOC2_1691	non-hospital	1	Île-de-France	1	1.05765	0.903183	1.23155
covtib	ininterpretable	7	2021-01-29	VOC2_1692	non-hospital	1	NA	NA	NA	NA	NA
covids	B.1.1.7	52	2021-02-10	VOC2_1693	non-hospital	1	Normandie	1	1.03442	0.676762	1.46597
covids	wildtype	19	2021-02-16	VOC2_1694	non-hospital	1	Île-de-France	0	1.05765	0.903183	1.23155
covids	B.1.1.7	40	2021-02-16	VOC2_1695	non-hospital	1	Île-de-France	1	1.05765	0.903183	1.23155
covids	B.1.1.7	29	2021-02-11	VOC2_1696	non-hospital	1	Île-de-France	1	1.05765	0.903183	1.23155
covids	B.1.1.7	59	2021-02-15	VOC2_1697	non-hospital	1	NA	1	NA	NA	NA
covids	B.1.1.7	7	2021-02-11	VOC2_1698	non-hospital	1	Corse	1	1.88626	0.663576	3.73423
covids	ininterpretable	31	2021-02-16	VOC2_1699	non-hospital	1	Île-de-France	NA	1.05765	0.903183	1.23155
covids	B.1.1.7	29	2021-02-16	VOC2_1700	non-hospital	1	Île-de-France	1	1.05765	0.903183	1.23155
covids	B.1.1.7	27	2021-02-16	VOC2_1701	hospital	1	Île-de-France	1	1.05765	0.903183	1.23155
covids	wildtype	17	2021-02-11	VOC2_1702	non-hospital	1	Occitanie	0	0.94191	0.718704	1.18993
covids	wildtype	42	2021-02-02	VOC2_1703	non-hospital	1	NA	0	NA	NA	NA
covids	B.1.1.7	84	2021-02-04	VOC2_1705	non-hospital	1	NA	1	NA	NA	NA
covids	wildtype	27	2021-02-10	VOC2_1706	non-hospital	1	Île-de-France	0	1.05765	0.903183	1.23155
covids	wildtype	21	2021-02-16	VOC2_1707	non-hospital	1	Provence-Alpes-Côte d'Azur	0	1.03052	0.832535	1.25279
covids	wildtype	60	2021-02-13	VOC2_1708	non-hospital	1	Normandie	0	1.03442	0.676762	1.46597
covids	B.1.1.7	79	2021-02-04	VOC2_1710	non-hospital	1	NA	1	NA	NA	NA
covids	ininterpretable	50	2021-02-14	VOC2_1711	non-hospital	1	NA	NA	NA	NA	NA
covids	B.1.1.7	40	2021-02-13	VOC2_1712	non-hospital	1	NA	1	NA	NA	NA
covids	wildtype	20	2021-02-14	VOC2_1713	non-hospital	1	NA	0	NA	NA	NA
covids	ininterpretable	55	2021-02-06	VOC2_1714	non-hospital	1	NA	NA	NA	NA	NA
covids	wildtype	37	2021-02-15	VOC2_1715	non-hospital	1	NA	0	NA	NA	NA
covids	wildtype	86	2021-02-10	VOC2_1716	non-hospital	1	Hauts-de-France	0	1.10981	0.877655	1.37673
covids	B.1.1.7	26	2021-02-16	VOC2_1717	non-hospital	1	Île-de-France	1	1.05765	0.903183	1.23155
covids	wildtype	27	2021-02-16	VOC2_1718	non-hospital	1	Bourgogne-Franche-Comté	0	1.09398	0.792943	1.45265
covids	B.1.351/P.1	41	2021-02-16	VOC2_1719	non-hospital	1	Île-de-France	1	1.05765	0.903183	1.23155
covids	wildtype	48	2021-02-16	VOC2_1720	non-hospital	1	Hauts-de-France	0	1.10981	0.877655	1.37673
covids	B.1.1.7	54	2021-02-16	VOC2_1721	hospital	1	Île-de-France	1	1.05765	0.903183	1.23155
covids	wildtype	15	2021-02-11	VOC2_1722	non-hospital	1	NA	0	NA	NA	NA
covids	wildtype	23	2021-02-02	VOC2_1723	non-hospital	1	NA	0	NA	NA	NA
covids	wildtype	42	2021-02-16	VOC2_1724	non-hospital	1	Occitanie	0	0.94191	0.718704	1.18993
covids	B.1.1.7	37	2021-02-10	VOC2_1725	non-hospital	1	NA	1	NA	NA	NA
covids	wildtype	73	2021-02-10	VOC2_1726	non-hospital	1	Île-de-France	0	1.05765	0.903183	1.23155
covids	wildtype	44	2021-02-14	VOC2_1727	non-hospital	1	NA	0	NA	NA	NA
covids	wildtype	32	2021-02-16	VOC2_1728	non-hospital	1	Centre-Val de Loire	0	1.13038	0.758453	1.57722
covids	ininterpretable	53	2021-02-10	VOC2_1729	non-hospital	1	Normandie	NA	1.03442	0.676762	1.46597
covids	wildtype	54	2021-02-16	VOC2_1730	non-hospital	1	Provence-Alpes-Côte d'Azur	0	1.03052	0.832535	1.25279
covids	wildtype	49	2021-02-12	VOC2_1731	non-hospital	1	Normandie	0	1.03442	0.676762	1.46597
covids	wildtype	28	2021-02-04	VOC2_1732	non-hospital	1	NA	0	NA	NA	NA
covids	wildtype	65	2021-02-09	VOC2_1733	non-hospital	1	Bourgogne-Franche-Comté	0	1.09398	0.792943	1.45265
covids	wildtype	49	2021-02-16	VOC2_1734	non-hospital	1	Bourgogne-Franche-Comté	0	1.09398	0.792943	1.45265
covids	ininterpretable	13	2021-02-10	VOC2_1735	non-hospital	1	Normandie	NA	1.03442	0.676762	1.46597
covids	ininterpretable	61	2021-02-12	VOC2_1736	non-hospital	1	Hauts-de-France	NA	1.10981	0.877655	1.37673
covids	wildtype	41	2021-02-15	VOC2_1737	non-hospital	1	NA	0	NA	NA	NA
covids	wildtype	68	2021-02-06	VOC2_1738	non-hospital	1	NA	0	NA	NA	NA
covids	B.1.1.7	75	2021-02-10	VOC2_1739	non-hospital	1	Île-de-France	1	1.05765	0.903183	1.23155
covids	B.1.1.7	10	2021-02-12	VOC2_1740	non-hospital	1	Hauts-de-France	1	1.10981	0.877655	1.37673
covids	ininterpretable	15	2021-02-12	VOC2_1741	non-hospital	1	Grand Est	NA	1.03759	0.798738	1.31148
covids	wildtype	42	2021-02-10	VOC2_1742	non-hospital	1	Hauts-de-France	0	1.10981	0.877655	1.37673
covids	B.1.1.7	33	2021-02-16	VOC2_1743	non-hospital	1	Provence-Alpes-Côte d'Azur	1	1.03052	0.832535	1.25279
covids	ininterpretable	15	2021-02-13	VOC2_1744	non-hospital	1	Grand Est	NA	1.03759	0.798738	1.31148
covids	wildtype	15	2021-02-15	VOC2_1745	non-hospital	1	NA	0	NA	NA	NA
covids	wildtype	8	2021-02-16	VOC2_1746	non-hospital	1	Occitanie	0	0.94191	0.718704	1.18993
covids	ininterpretable	33	2021-02-11	VOC2_1747	non-hospital	1	Hauts-de-France	NA	1.10981	0.877655	1.37673
covids	wildtype	72	2021-02-15	VOC2_1748	non-hospital	1	NA	0	NA	NA	NA
covids	wildtype	47	2021-02-10	VOC2_1749	non-hospital	1	Normandie	0	1.03442	0.676762	1.46597
covids	ininterpretable	29	2021-02-10	VOC2_1750	non-hospital	1	Hauts-de-France	NA	1.10981	0.877655	1.37673
covids	wildtype	81	2021-02-16	VOC2_1751	non-hospital	1	Île-de-France	0	1.05765	0.903183	1.23155
covids	ininterpretable	18	2021-02-09	VOC2_1752	non-hospital	1	Hauts-de-France	NA	1.10981	0.877655	1.37673
covids	wildtype	40	2021-02-15	VOC2_1753	non-hospital	1	NA	0	NA	NA	NA
covids	wildtype	76	2021-02-15	VOC2_1754	non-hospital	1	NA	0	NA	NA	NA
covids	wildtype	53	2021-02-15	VOC2_1757	non-hospital	1	NA	0	NA	NA	NA
covids	ininterpretable	52	2021-02-13	VOC2_1758	non-hospital	1	Grand Est	NA	1.03759	0.798738	1.31148
covids	B.1.1.7	44	2021-02-15	VOC2_1759	non-hospital	1	NA	1	NA	NA	NA
covids	wildtype	51	2021-02-16	VOC2_1760	non-hospital	1	Île-de-France	0	1.05765	0.903183	1.23155
covids	B.1.1.7	73	2021-02-10	VOC2_1761	non-hospital	1	Hauts-de-France	1	1.10981	0.877655	1.37673
covids	B.1.1.7	48	2021-02-16	VOC2_1762	non-hospital	1	Provence-Alpes-Côte d'Azur	1	1.03052	0.832535	1.25279
covids	wildtype	60	2021-02-14	VOC2_1763	non-hospital	1	NA	0	NA	NA	NA
covids	ininterpretable	38	2021-02-10	VOC2_1764	non-hospital	1	Grand Est	NA	1.03759	0.798738	1.31148
covids	B.1.1.7	20	2021-02-16	VOC2_1765	non-hospital	1	Normandie	1	1.03442	0.676762	1.46597
covids	B.1.1.7	14	2021-02-10	VOC2_1767	non-hospital	1	Hauts-de-France	1	1.10981	0.877655	1.37673
covids	ininterpretable	26	2021-02-10	VOC2_1768	non-hospital	1	Île-de-France	NA	1.05765	0.903183	1.23155
covids	ininterpretable	26	2021-02-15	VOC2_1769	non-hospital	1	NA	NA	NA	NA	NA
covids	wildtype	45	2021-02-16	VOC2_1770	non-hospital	1	Provence-Alpes-Côte d'Azur	0	1.03052	0.832535	1.25279
covids	wildtype	55	2021-02-16	VOC2_1771	hospital	1	Nouvelle-Aquitaine	0	0.908002	0.661349	1.19535
covids	wildtype	16	2021-02-08	VOC2_1773	non-hospital	1	Île-de-France	0	1.05765	0.903183	1.23155
covids	wildtype	46	2021-02-11	VOC2_1774	non-hospital	1	Hauts-de-France	0	1.10981	0.877655	1.37673
covids	B.1.1.7	89	2021-02-13	VOC2_1775	non-hospital	1	Normandie	1	1.03442	0.676762	1.46597
covids	B.1.351/P.1	14	2021-02-11	VOC2_1776	non-hospital	1	Hauts-de-France	1	1.10981	0.877655	1.37673
covids	B.1.1.7	54	2021-02-13	VOC2_1777	non-hospital	1	Normandie	1	1.03442	0.676762	1.46597
covids	wildtype	13	2021-02-15	VOC2_1778	non-hospital	1	Hauts-de-France	0	1.10981	0.877655	1.37673
covids	wildtype	57	2021-02-09	VOC2_1779	non-hospital	1	Corse	0	1.88626	0.663576	3.73423
covids	wildtype	55	2021-02-15	VOC2_1780	non-hospital	1	NA	0	NA	NA	NA
covids	wildtype	47	2021-02-09	VOC2_1781	non-hospital	1	Occitanie	0	0.94191	0.718704	1.18993
covids	B.1.1.7	33	2021-02-10	VOC2_1782	non-hospital	1	NA	1	NA	NA	NA
covids	wildtype	89	2021-02-12	VOC2_1783	non-hospital	1	Occitanie	0	0.94191	0.718704	1.18993
covids	wildtype	49	2021-02-15	VOC2_1784	non-hospital	1	NA	0	NA	NA	NA
covids	wildtype	51	2021-02-16	VOC2_1787	non-hospital	1	Hauts-de-France	0	1.10981	0.877655	1.37673
covids	B.1.351/P.1	31	2021-02-16	VOC2_1788	non-hospital	1	Hauts-de-France	1	1.10981	0.877655	1.37673
covids	wildtype	60	2021-02-02	VOC2_1789	non-hospital	1	NA	0	NA	NA	NA
covids	B.1.1.7	87	2021-02-16	VOC2_1790	non-hospital	1	Provence-Alpes-Côte d'Azur	1	1.03052	0.832535	1.25279
covids	wildtype	29	2021-02-10	VOC2_1791	non-hospital	1	Île-de-France	0	1.05765	0.903183	1.23155
covids	wildtype	74	2021-02-15	VOC2_1792	non-hospital	1	NA	0	NA	NA	NA
covids	B.1.1.7	48	2021-02-16	VOC2_1793	non-hospital	1	Hauts-de-France	1	1.10981	0.877655	1.37673
covids	autre	37	2021-02-02	VOC2_1794	non-hospital	1	NA	1	NA	NA	NA
covids	B.1.1.7	59	2021-02-16	VOC2_1795	hospital	1	Centre-Val de Loire	1	1.13038	0.758453	1.57722
covids	wildtype	39	2021-02-15	VOC2_1796	non-hospital	1	NA	0	NA	NA	NA
covids	wildtype	35	2021-02-16	VOC2_1797	non-hospital	1	Occitanie	0	0.94191	0.718704	1.18993
covids	ininterpretable	81	2021-02-16	VOC2_1798	non-hospital	1	Île-de-France	NA	1.05765	0.903183	1.23155
covids	wildtype	8	2021-02-10	VOC2_1799	non-hospital	1	Bourgogne-Franche-Comté	0	1.09398	0.792943	1.45265
covids	B.1.1.7	37	2021-02-16	VOC2_1800	non-hospital	1	Bourgogne-Franche-Comté	1	1.09398	0.792943	1.45265
covids	wildtype	71	2021-02-09	VOC2_1801	non-hospital	1	NA	0	NA	NA	NA
covids	wildtype	29	2021-02-16	VOC2_1802	non-hospital	1	Île-de-France	0	1.05765	0.903183	1.23155
covids	wildtype	34	2021-02-16	VOC2_1803	non-hospital	1	Île-de-France	0	1.05765	0.903183	1.23155
covids	wildtype	30	2021-02-04	VOC2_1804	non-hospital	1	NA	0	NA	NA	NA
covids	B.1.1.7	9	2021-02-16	VOC2_1805	non-hospital	1	Île-de-France	1	1.05765	0.903183	1.23155
covids	ininterpretable	21	2021-02-15	VOC2_1806	non-hospital	1	NA	NA	NA	NA	NA
covids	B.1.1.7	17	2021-02-09	VOC2_1807	non-hospital	1	Île-de-France	1	1.05765	0.903183	1.23155
covids	wildtype	8	2021-02-16	VOC2_1808	non-hospital	1	Occitanie	0	0.94191	0.718704	1.18993
covids	wildtype	67	2021-02-02	VOC2_1809	non-hospital	1	NA	0	NA	NA	NA
covids	wildtype	57	2021-02-16	VOC2_1810	non-hospital	1	Occitanie	0	0.94191	0.718704	1.18993
covids	ininterpretable	87	2021-02-16	VOC2_1811	non-hospital	1	Île-de-France	NA	1.05765	0.903183	1.23155
covids	B.1.1.7	48	2021-02-11	VOC2_1812	non-hospital	1	Normandie	1	1.03442	0.676762	1.46597
covids	B.1.1.7	45	2021-02-13	VOC2_1813	non-hospital	1	Île-de-France	1	1.05765	0.903183	1.23155
covids	wildtype	37	2021-02-10	VOC2_1814	non-hospital	1	Bourgogne-Franche-Comté	0	1.09398	0.792943	1.45265
covids	wildtype	67	2021-02-09	VOC2_1815	non-hospital	1	Corse	0	1.88626	0.663576	3.73423
covids	wildtype	80	2021-02-03	VOC2_1816	non-hospital	1	NA	0	NA	NA	NA
covids	B.1.1.7	28	2021-02-15	VOC2_1817	non-hospital	1	NA	1	NA	NA	NA
covids	wildtype	52	2021-02-10	VOC2_1818	non-hospital	1	Hauts-de-France	0	1.10981	0.877655	1.37673
covids	B.1.1.7	36	2021-02-16	VOC2_1819	non-hospital	1	Île-de-France	1	1.05765	0.903183	1.23155
covids	wildtype	38	2021-02-16	VOC2_1820	non-hospital	1	Île-de-France	0	1.05765	0.903183	1.23155
covids	wildtype	45	2021-02-14	VOC2_1821	non-hospital	1	NA	0	NA	NA	NA
covids	wildtype	19	2021-02-15	VOC2_1822	non-hospital	1	NA	0	NA	NA	NA
covids	ininterpretable	12	2021-02-14	VOC2_1823	non-hospital	1	NA	NA	NA	NA	NA
covids	wildtype	82	2021-02-14	VOC2_1824	non-hospital	1	NA	0	NA	NA	NA
covids	B.1.1.7	11	2021-02-14	VOC2_1825	non-hospital	1	NA	1	NA	NA	NA
covids	wildtype	45	2021-02-16	VOC2_1826	non-hospital	1	Hauts-de-France	0	1.10981	0.877655	1.37673
covids	ininterpretable	24	2021-02-14	VOC2_1827	non-hospital	1	NA	NA	NA	NA	NA
covids	B.1.1.7	54	2021-02-09	VOC2_1828	non-hospital	1	Île-de-France	1	1.05765	0.903183	1.23155
covids	wildtype	39	2021-02-02	VOC2_1829	non-hospital	1	NA	0	NA	NA	NA
covids	B.1.1.7	26	2021-02-10	VOC2_1830	non-hospital	1	Île-de-France	1	1.05765	0.903183	1.23155
covids	wildtype	78	2021-02-16	VOC2_1831	non-hospital	1	Normandie	0	1.03442	0.676762	1.46597
covids	ininterpretable	34	2021-02-15	VOC2_1832	non-hospital	1	NA	NA	NA	NA	NA
covids	ininterpretable	32	2021-02-15	VOC2_1833	non-hospital	1	NA	NA	NA	NA	NA
covids	B.1.1.7	18	2021-02-10	VOC2_1834	non-hospital	1	Hauts-de-France	1	1.10981	0.877655	1.37673
covids	wildtype	28	2021-02-16	VOC2_1835	non-hospital	1	Normandie	0	1.03442	0.676762	1.46597
covids	autre	16	2021-02-09	VOC2_1836	non-hospital	1	Hauts-de-France	1	1.10981	0.877655	1.37673
covids	ininterpretable	51	2021-02-12	VOC2_1837	non-hospital	1	Hauts-de-France	NA	1.10981	0.877655	1.37673
covids	B.1.1.7	56	2021-02-09	VOC2_1838	non-hospital	1	Île-de-France	1	1.05765	0.903183	1.23155
covids	wildtype	71	2021-02-15	VOC2_1839	non-hospital	1	NA	0	NA	NA	NA
covids	wildtype	63	2021-02-10	VOC2_1840	non-hospital	1	Hauts-de-France	0	1.10981	0.877655	1.37673
covids	wildtype	9	2021-02-15	VOC2_1841	non-hospital	1	NA	0	NA	NA	NA
covids	B.1.351/P.1	43	2021-02-12	VOC2_1842	non-hospital	1	Hauts-de-France	1	1.10981	0.877655	1.37673
covids	ininterpretable	66	2021-02-16	VOC2_1843	non-hospital	1	Occitanie	NA	0.94191	0.718704	1.18993
covids	B.1.351/P.1	16	2021-02-12	VOC2_1844	non-hospital	1	Hauts-de-France	1	1.10981	0.877655	1.37673
covids	wildtype	43	2021-02-09	VOC2_1845	non-hospital	1	Hauts-de-France	0	1.10981	0.877655	1.37673
covids	wildtype	88	2021-02-13	VOC2_1846	non-hospital	1	Bourgogne-Franche-Comté	0	1.09398	0.792943	1.45265
covids	B.1.1.7	14	2021-02-16	VOC2_1847	non-hospital	1	Hauts-de-France	1	1.10981	0.877655	1.37673
covids	B.1.1.7	63	2021-02-12	VOC2_1848	non-hospital	1	Corse	1	1.88626	0.663576	3.73423
covids	wildtype	34	2021-02-08	VOC2_1849	non-hospital	1	Île-de-France	0	1.05765	0.903183	1.23155
covids	wildtype	55	2021-02-06	VOC2_1850	non-hospital	1	NA	0	NA	NA	NA
covids	B.1.1.7	38	2021-02-16	VOC2_1851	non-hospital	1	Nouvelle-Aquitaine	1	0.908002	0.661349	1.19535
covids	B.1.1.7	14	2021-02-16	VOC2_1852	non-hospital	1	Île-de-France	1	1.05765	0.903183	1.23155
covids	wildtype	39	2021-02-11	VOC2_1853	non-hospital	1	Corse	0	1.88626	0.663576	3.73423
covids	B.1.1.7	30	2021-02-10	VOC2_1854	non-hospital	1	Île-de-France	1	1.05765	0.903183	1.23155
covids	wildtype	47	2021-02-10	VOC2_1855	non-hospital	1	Normandie	0	1.03442	0.676762	1.46597
covids	wildtype	44	2021-02-11	VOC2_1856	non-hospital	1	Corse	0	1.88626	0.663576	3.73423
covids	ininterpretable	46	2021-02-12	VOC2_1857	non-hospital	1	Île-de-France	NA	1.05765	0.903183	1.23155
covids	wildtype	60	2021-02-16	VOC2_1858	non-hospital	1	Normandie	0	1.03442	0.676762	1.46597
covids	wildtype	54	2021-02-06	VOC2_1859	non-hospital	1	NA	0	NA	NA	NA
covids	wildtype	18	2021-02-02	VOC2_1860	non-hospital	1	NA	0	NA	NA	NA
covids	wildtype	85	2021-02-15	VOC2_1862	non-hospital	1	NA	0	NA	NA	NA
covids	wildtype	37	2021-02-16	VOC2_1863	non-hospital	1	Nouvelle-Aquitaine	0	0.908002	0.661349	1.19535
covids	wildtype	47	2021-02-14	VOC2_1864	non-hospital	1	NA	0	NA	NA	NA
covids	wildtype	17	2021-02-11	VOC2_1865	non-hospital	1	Bourgogne-Franche-Comté	0	1.09398	0.792943	1.45265
covids	B.1.1.7	79	2021-02-15	VOC2_1866	non-hospital	1	NA	1	NA	NA	NA
covids	ininterpretable	20	2021-02-15	VOC2_1867	non-hospital	1	NA	NA	NA	NA	NA
covids	wildtype	37	2021-02-14	VOC2_1868	non-hospital	1	NA	0	NA	NA	NA
covids	wildtype	85	2021-02-02	VOC2_1870	non-hospital	1	NA	0	NA	NA	NA
covids	B.1.1.7	39	2021-02-16	VOC2_1871	non-hospital	1	Île-de-France	1	1.05765	0.903183	1.23155
covids	wildtype	11	2021-02-16	VOC2_1872	non-hospital	1	Nouvelle-Aquitaine	0	0.908002	0.661349	1.19535
covids	wildtype	52	2021-02-16	VOC2_1873	non-hospital	1	Provence-Alpes-Côte d'Azur	0	1.03052	0.832535	1.25279
covids	B.1.1.7	35	2021-02-10	VOC2_1874	non-hospital	1	Île-de-France	1	1.05765	0.903183	1.23155
covids	wildtype	48	2021-02-16	VOC2_1876	non-hospital	1	Centre-Val de Loire	0	1.13038	0.758453	1.57722
covids	ininterpretable	51	2021-02-05	VOC2_1877	non-hospital	1	NA	NA	NA	NA	NA
covids	wildtype	51	2021-02-14	VOC2_1878	non-hospital	1	NA	0	NA	NA	NA
covids	wildtype	49	2021-02-04	VOC2_1879	non-hospital	1	Hauts-de-France	0	1.10981	0.877655	1.37673
covids	wildtype	55	2021-02-16	VOC2_1880	non-hospital	1	Bourgogne-Franche-Comté	0	1.09398	0.792943	1.45265
covids	ininterpretable	9	2021-02-15	VOC2_1881	non-hospital	1	NA	NA	NA	NA	NA
covids	B.1.1.7	67	2021-02-16	VOC2_1882	non-hospital	1	Île-de-France	1	1.05765	0.903183	1.23155
covids	B.1.351/P.1	65	2021-02-16	VOC2_1883	non-hospital	1	Normandie	1	1.03442	0.676762	1.46597
covids	wildtype	18	2021-02-05	VOC2_1884	non-hospital	1	NA	0	NA	NA	NA
covtib	wildtype	90	2021-01-30	VOC2_1885	non-hospital	1	NA	0	NA	NA	NA
covids	wildtype	79	2021-02-16	VOC2_1886	non-hospital	1	Île-de-France	0	1.05765	0.903183	1.23155
covids	wildtype	16	2021-02-15	VOC2_1887	non-hospital	1	NA	0	NA	NA	NA
covids	B.1.1.7	24	2021-02-10	VOC2_1889	non-hospital	1	Île-de-France	1	1.05765	0.903183	1.23155
covids	B.1.1.7	18	2021-02-04	VOC2_1890	non-hospital	1	NA	1	NA	NA	NA
covids	B.1.1.7	15	2021-02-10	VOC2_1891	non-hospital	1	Île-de-France	1	1.05765	0.903183	1.23155
covids	B.1.1.7	35	2021-02-10	VOC2_1892	non-hospital	1	Île-de-France	1	1.05765	0.903183	1.23155
covids	wildtype	43	2021-02-14	VOC2_1893	non-hospital	1	NA	0	NA	NA	NA
covids	wildtype	53	2021-02-09	VOC2_1894	non-hospital	1	Occitanie	0	0.94191	0.718704	1.18993
covids	ininterpretable	10	2021-02-16	VOC2_1895	non-hospital	1	Île-de-France	NA	1.05765	0.903183	1.23155
covids	wildtype	28	2021-02-15	VOC2_1896	non-hospital	1	Hauts-de-France	0	1.10981	0.877655	1.37673
covids	B.1.1.7	30	2021-02-05	VOC2_1897	non-hospital	1	Provence-Alpes-Côte d'Azur	1	1.03052	0.832535	1.25279
covids	wildtype	55	2021-02-15	VOC2_1898	non-hospital	1	NA	0	NA	NA	NA
covids	B.1.1.7	45	2021-02-12	VOC2_1899	non-hospital	1	Île-de-France	1	1.05765	0.903183	1.23155
covids	B.1.1.7	42	2021-02-16	VOC2_1900	non-hospital	1	Île-de-France	1	1.05765	0.903183	1.23155
covids	B.1.1.7	63	2021-02-11	VOC2_1901	non-hospital	1	Bourgogne-Franche-Comté	1	1.09398	0.792943	1.45265
covids	B.1.1.7	19	2021-02-16	VOC2_1902	non-hospital	1	Normandie	1	1.03442	0.676762	1.46597
covids	wildtype	37	2021-02-16	VOC2_1903	non-hospital	1	Île-de-France	0	1.05765	0.903183	1.23155
covids	B.1.351/P.1	51	2021-02-16	VOC2_1904	non-hospital	1	Hauts-de-France	1	1.10981	0.877655	1.37673
covids	wildtype	47	2021-02-12	VOC2_1905	non-hospital	1	Corse	0	1.88626	0.663576	3.73423
covids	wildtype	12	2021-02-12	VOC2_1906	non-hospital	1	Occitanie	0	0.94191	0.718704	1.18993
covids	B.1.1.7	54	2021-02-16	VOC2_1907	non-hospital	1	NA	1	NA	NA	NA
covids	wildtype	32	2021-02-16	VOC2_1908	non-hospital	1	Centre-Val de Loire	0	1.13038	0.758453	1.57722
covids	wildtype	42	2021-02-10	VOC2_1909	non-hospital	1	Normandie	0	1.03442	0.676762	1.46597
covids	wildtype	18	2021-02-02	VOC2_1910	non-hospital	1	NA	0	NA	NA	NA
covids	ininterpretable	85	2021-02-16	VOC2_1911	non-hospital	1	Hauts-de-France	NA	1.10981	0.877655	1.37673
covids	wildtype	73	2021-02-02	VOC2_1912	non-hospital	1	NA	0	NA	NA	NA
covids	ininterpretable	55	2021-02-10	VOC2_1913	non-hospital	1	Île-de-France	NA	1.05765	0.903183	1.23155
covids	B.1.1.7	38	2021-02-11	VOC2_1914	non-hospital	1	Hauts-de-France	1	1.10981	0.877655	1.37673
covids	wildtype	13	2021-02-15	VOC2_1915	non-hospital	1	Hauts-de-France	0	1.10981	0.877655	1.37673
covids	wildtype	23	2021-02-16	VOC2_1916	non-hospital	1	Centre-Val de Loire	0	1.13038	0.758453	1.57722
covids	wildtype	37	2021-02-10	VOC2_1917	non-hospital	1	Île-de-France	0	1.05765	0.903183	1.23155
covids	wildtype	44	2021-02-10	VOC2_1918	non-hospital	1	Normandie	0	1.03442	0.676762	1.46597
covids	autre	66	2021-02-10	VOC2_1919	non-hospital	1	Hauts-de-France	1	1.10981	0.877655	1.37673
covids	B.1.1.7	90	2021-02-11	VOC2_1920	non-hospital	1	Hauts-de-France	1	1.10981	0.877655	1.37673
covids	wildtype	14	2021-02-12	VOC2_1921	non-hospital	1	Bourgogne-Franche-Comté	0	1.09398	0.792943	1.45265
covids	wildtype	86	2021-02-09	VOC2_1922	non-hospital	1	NA	0	NA	NA	NA
covids	B.1.1.7	7	2021-02-11	VOC2_1923	non-hospital	1	Hauts-de-France	1	1.10981	0.877655	1.37673
covids	ininterpretable	49	2021-02-11	VOC2_1924	non-hospital	1	Hauts-de-France	NA	1.10981	0.877655	1.37673
covids	ininterpretable	20	2021-02-16	VOC2_1925	hospital	1	Île-de-France	NA	1.05765	0.903183	1.23155
covids	wildtype	56	2021-02-11	VOC2_1926	non-hospital	1	Corse	0	1.88626	0.663576	3.73423
covids	wildtype	9	2021-02-10	VOC2_1927	non-hospital	1	Normandie	0	1.03442	0.676762	1.46597
covids	B.1.1.7	11	2021-02-04	VOC2_1928	non-hospital	1	Hauts-de-France	1	1.10981	0.877655	1.37673
covids	wildtype	32	2021-02-15	VOC2_1929	non-hospital	1	NA	0	NA	NA	NA
covids	wildtype	83	2021-02-16	VOC2_1930	non-hospital	1	Provence-Alpes-Côte d'Azur	0	1.03052	0.832535	1.25279
covids	wildtype	66	2021-02-04	VOC2_1931	non-hospital	1	NA	0	NA	NA	NA
covids	wildtype	70	2021-02-16	VOC2_1932	non-hospital	1	Provence-Alpes-Côte d'Azur	0	1.03052	0.832535	1.25279
covids	wildtype	53	2021-02-16	VOC2_1933	non-hospital	1	Île-de-France	0	1.05765	0.903183	1.23155
covids	wildtype	59	2021-02-16	VOC2_1935	non-hospital	1	Occitanie	0	0.94191	0.718704	1.18993
covids	wildtype	62	2021-02-14	VOC2_1936	non-hospital	1	NA	0	NA	NA	NA
covids	wildtype	40	2021-02-15	VOC2_1937	non-hospital	1	NA	0	NA	NA	NA
covids	wildtype	33	2021-02-16	VOC2_1938	non-hospital	1	Normandie	0	1.03442	0.676762	1.46597
covids	autre	20	2021-02-16	VOC2_1939	non-hospital	1	Île-de-France	1	1.05765	0.903183	1.23155
covids	ininterpretable	30	2021-02-09	VOC2_1940	non-hospital	1	Île-de-France	NA	1.05765	0.903183	1.23155
covids	wildtype	13	2021-02-12	VOC2_1941	non-hospital	1	Hauts-de-France	0	1.10981	0.877655	1.37673
covids	wildtype	30	2021-02-10	VOC2_1942	non-hospital	1	Île-de-France	0	1.05765	0.903183	1.23155
covids	wildtype	87	2021-02-09	VOC2_1943	non-hospital	1	Bourgogne-Franche-Comté	0	1.09398	0.792943	1.45265
covids	ininterpretable	7	2021-02-11	VOC2_1944	non-hospital	1	Hauts-de-France	NA	1.10981	0.877655	1.37673
covids	B.1.1.7	49	2021-02-16	VOC2_1945	non-hospital	1	Provence-Alpes-Côte d'Azur	1	1.03052	0.832535	1.25279
covids	wildtype	27	2021-02-12	VOC2_1946	non-hospital	1	Occitanie	0	0.94191	0.718704	1.18993
covids	B.1.351/P.1	39	2021-02-10	VOC2_1947	non-hospital	1	Île-de-France	1	1.05765	0.903183	1.23155
covids	ininterpretable	70	2021-02-14	VOC2_1948	non-hospital	1	NA	NA	NA	NA	NA
covids	wildtype	40	2021-02-16	VOC2_1949	hospital	1	Île-de-France	0	1.05765	0.903183	1.23155
covids	ininterpretable	13	2021-02-16	VOC2_1950	non-hospital	1	Île-de-France	NA	1.05765	0.903183	1.23155
covids	ininterpretable	75	2021-02-16	VOC2_1951	non-hospital	1	Normandie	NA	1.03442	0.676762	1.46597
covids	wildtype	45	2021-02-10	VOC2_1952	non-hospital	1	Bourgogne-Franche-Comté	0	1.09398	0.792943	1.45265
covids	ininterpretable	31	2021-02-12	VOC2_1953	non-hospital	1	Île-de-France	NA	1.05765	0.903183	1.23155
covids	ininterpretable	19	2021-02-13	VOC2_1954	non-hospital	1	Bourgogne-Franche-Comté	NA	1.09398	0.792943	1.45265
covids	B.1.1.7	58	2021-02-16	VOC2_1955	non-hospital	1	Provence-Alpes-Côte d'Azur	1	1.03052	0.832535	1.25279
covids	B.1.1.7	55	2021-02-10	VOC2_1956	non-hospital	1	Hauts-de-France	1	1.10981	0.877655	1.37673
covids	B.1.1.7	54	2021-02-10	VOC2_1957	non-hospital	1	Hauts-de-France	1	1.10981	0.877655	1.37673
covids	B.1.1.7	43	2021-02-16	VOC2_1958	non-hospital	1	Bourgogne-Franche-Comté	1	1.09398	0.792943	1.45265
covids	wildtype	47	2021-02-02	VOC2_1959	non-hospital	1	NA	0	NA	NA	NA
covids	wildtype	29	2021-02-14	VOC2_1960	non-hospital	1	NA	0	NA	NA	NA
covids	wildtype	57	2021-02-16	VOC2_1961	non-hospital	1	Occitanie	0	0.94191	0.718704	1.18993
covids	wildtype	73	2021-02-13	VOC2_1962	non-hospital	1	Normandie	0	1.03442	0.676762	1.46597
covtib	wildtype	12	2021-01-30	VOC2_1963	non-hospital	1	NA	0	NA	NA	NA
covids	ininterpretable	27	2021-02-16	VOC2_1964	non-hospital	1	Île-de-France	NA	1.05765	0.903183	1.23155
covids	ininterpretable	70	2021-02-16	VOC2_1965	hospital	1	Île-de-France	NA	1.05765	0.903183	1.23155
covids	wildtype	71	2021-02-10	VOC2_1966	non-hospital	1	Normandie	0	1.03442	0.676762	1.46597
covids	wildtype	18	2021-02-14	VOC2_1967	non-hospital	1	NA	0	NA	NA	NA
covids	B.1.1.7	69	2021-02-09	VOC2_1968	non-hospital	1	Normandie	1	1.03442	0.676762	1.46597
covids	wildtype	37	2021-02-16	VOC2_1969	non-hospital	1	Île-de-France	0	1.05765	0.903183	1.23155
covids	B.1.1.7	47	2021-02-10	VOC2_1970	non-hospital	1	Île-de-France	1	1.05765	0.903183	1.23155
covids	wildtype	11	2021-02-10	VOC2_1971	non-hospital	1	Normandie	0	1.03442	0.676762	1.46597
covids	wildtype	19	2021-02-16	VOC2_1972	non-hospital	1	Provence-Alpes-Côte d'Azur	0	1.03052	0.832535	1.25279
covids	B.1.1.7	28	2021-02-10	VOC2_1973	non-hospital	1	Île-de-France	1	1.05765	0.903183	1.23155
covids	B.1.351/P.1	60	2021-02-13	VOC2_1974	non-hospital	1	Île-de-France	1	1.05765	0.903183	1.23155
covids	ininterpretable	81	2021-02-16	VOC2_1975	hospital	1	Nouvelle-Aquitaine	NA	0.908002	0.661349	1.19535
covids	wildtype	51	2021-02-04	VOC2_1976	non-hospital	1	NA	0	NA	NA	NA
covids	wildtype	71	2021-02-16	VOC2_1977	non-hospital	1	Île-de-France	0	1.05765	0.903183	1.23155
covtib	wildtype	13	2021-01-30	VOC2_1979	non-hospital	1	NA	0	NA	NA	NA
covids	wildtype	17	2021-02-05	VOC2_1980	non-hospital	1	NA	0	NA	NA	NA
covids	wildtype	71	2021-02-15	VOC2_1981	non-hospital	1	NA	0	NA	NA	NA
covids	ininterpretable	17	2021-02-11	VOC2_1982	non-hospital	1	Île-de-France	NA	1.05765	0.903183	1.23155
covids	B.1.1.7	47	2021-02-16	VOC2_1983	non-hospital	1	Île-de-France	1	1.05765	0.903183	1.23155
covids	wildtype	40	2021-02-16	VOC2_1984	non-hospital	1	Île-de-France	0	1.05765	0.903183	1.23155
covids	B.1.1.7	47	2021-02-04	VOC2_1985	non-hospital	1	NA	1	NA	NA	NA
covids	wildtype	58	2021-02-16	VOC2_1986	non-hospital	1	Île-de-France	0	1.05765	0.903183	1.23155
covids	B.1.351/P.1	28	2021-02-10	VOC2_1987	non-hospital	1	Île-de-France	1	1.05765	0.903183	1.23155
covids	wildtype	29	2021-02-11	VOC2_1988	non-hospital	1	Bourgogne-Franche-Comté	0	1.09398	0.792943	1.45265
covids	B.1.351/P.1	34	2021-02-16	VOC2_1989	non-hospital	1	Centre-Val de Loire	1	1.13038	0.758453	1.57722
covids	wildtype	24	2021-02-16	VOC2_1990	non-hospital	1	Bourgogne-Franche-Comté	0	1.09398	0.792943	1.45265
covids	B.1.1.7	18	2021-02-16	VOC2_1991	non-hospital	1	Normandie	1	1.03442	0.676762	1.46597
covids	wildtype	44	2021-02-16	VOC2_1992	non-hospital	1	Provence-Alpes-Côte d'Azur	0	1.03052	0.832535	1.25279
covids	B.1.1.7	21	2021-02-16	VOC2_1993	non-hospital	1	Île-de-France	1	1.05765	0.903183	1.23155
covids	B.1.1.7	78	2021-02-10	VOC2_1994	non-hospital	1	Hauts-de-France	1	1.10981	0.877655	1.37673
covids	B.1.1.7	21	2021-02-16	VOC2_1995	non-hospital	1	Île-de-France	1	1.05765	0.903183	1.23155
covids	B.1.1.7	59	2021-02-13	VOC2_1996	non-hospital	1	Corse	1	1.88626	0.663576	3.73423
covids	wildtype	55	2021-02-15	VOC2_1997	non-hospital	1	NA	0	NA	NA	NA
covids	ininterpretable	25	2021-02-16	VOC2_1998	non-hospital	1	Île-de-France	NA	1.05765	0.903183	1.23155
covids	wildtype	27	2021-02-16	VOC2_1999	non-hospital	1	Nouvelle-Aquitaine	0	0.908002	0.661349	1.19535
covids	wildtype	76	2021-02-14	VOC2_2000	non-hospital	1	NA	0	NA	NA	NA
covids	B.1.1.7	70	2021-02-16	VOC2_2001	non-hospital	1	Bourgogne-Franche-Comté	1	1.09398	0.792943	1.45265
covids	wildtype	17	2021-02-02	VOC2_2002	non-hospital	1	NA	0	NA	NA	NA
covids	wildtype	37	2021-02-02	VOC2_2003	non-hospital	1	NA	0	NA	NA	NA
covids	B.1.1.7	23	2021-02-13	VOC2_2004	non-hospital	1	Hauts-de-France	1	1.10981	0.877655	1.37673
covids	B.1.1.7	26	2021-02-10	VOC2_2005	non-hospital	1	Île-de-France	1	1.05765	0.903183	1.23155
covids	wildtype	37	2021-02-15	VOC2_2006	non-hospital	1	Hauts-de-France	0	1.10981	0.877655	1.37673
covids	ininterpretable	13	2021-02-16	VOC2_2007	non-hospital	1	Île-de-France	NA	1.05765	0.903183	1.23155
covids	ininterpretable	40	2021-02-09	VOC2_2008	non-hospital	1	Hauts-de-France	NA	1.10981	0.877655	1.37673
covids	wildtype	61	2021-02-03	VOC2_2009	non-hospital	1	Corse	0	1.88626	0.663576	3.73423
covids	ininterpretable	67	2021-02-09	VOC2_2010	non-hospital	1	Bourgogne-Franche-Comté	NA	1.09398	0.792943	1.45265
covids	B.1.1.7	84	2021-02-16	VOC2_2011	non-hospital	1	Île-de-France	1	1.05765	0.903183	1.23155
covids	ininterpretable	62	2021-02-09	VOC2_2012	non-hospital	1	Hauts-de-France	NA	1.10981	0.877655	1.37673
covids	wildtype	89	2021-02-02	VOC2_2013	non-hospital	1	NA	0	NA	NA	NA
covids	ininterpretable	16	2021-02-16	VOC2_2014	non-hospital	1	Centre-Val de Loire	NA	1.13038	0.758453	1.57722
covids	ininterpretable	22	2021-02-13	VOC2_2015	non-hospital	1	Normandie	NA	1.03442	0.676762	1.46597
covids	ininterpretable	60	2021-02-10	VOC2_2017	non-hospital	1	Hauts-de-France	NA	1.10981	0.877655	1.37673
covids	B.1.1.7	50	2021-02-16	VOC2_2018	non-hospital	1	Île-de-France	1	1.05765	0.903183	1.23155
covids	wildtype	61	2021-02-08	VOC2_2019	non-hospital	1	Île-de-France	0	1.05765	0.903183	1.23155
covids	ininterpretable	34	2021-02-10	VOC2_2020	non-hospital	1	Île-de-France	NA	1.05765	0.903183	1.23155
covids	B.1.1.7	24	2021-02-11	VOC2_2021	non-hospital	1	NA	1	NA	NA	NA
covids	wildtype	82	2021-02-16	VOC2_2022	non-hospital	1	Île-de-France	0	1.05765	0.903183	1.23155
covids	B.1.1.7	23	2021-02-14	VOC2_2023	non-hospital	1	NA	1	NA	NA	NA
covids	ininterpretable	60	2021-02-09	VOC2_2024	non-hospital	1	Île-de-France	NA	1.05765	0.903183	1.23155
covids	B.1.1.7	41	2021-02-06	VOC2_2025	non-hospital	1	NA	1	NA	NA	NA
covids	B.1.1.7	29	2021-02-10	VOC2_2026	non-hospital	1	Île-de-France	1	1.05765	0.903183	1.23155
covids	wildtype	67	2021-02-16	VOC2_2027	non-hospital	1	Occitanie	0	0.94191	0.718704	1.18993
covids	ininterpretable	14	2021-02-11	VOC2_2028	non-hospital	1	Bourgogne-Franche-Comté	NA	1.09398	0.792943	1.45265
covids	wildtype	60	2021-02-12	VOC2_2029	non-hospital	1	Île-de-France	0	1.05765	0.903183	1.23155
covids	ininterpretable	66	2021-02-11	VOC2_2030	non-hospital	1	Hauts-de-France	NA	1.10981	0.877655	1.37673
covids	B.1.1.7	59	2021-02-14	VOC2_2031	non-hospital	1	NA	1	NA	NA	NA
covids	wildtype	37	2021-02-10	VOC2_2032	non-hospital	1	Île-de-France	0	1.05765	0.903183	1.23155
covids	B.1.1.7	8	2021-02-09	VOC2_2033	non-hospital	1	Hauts-de-France	1	1.10981	0.877655	1.37673
covids	B.1.1.7	53	2021-02-06	VOC2_2034	non-hospital	1	NA	1	NA	NA	NA
covids	wildtype	30	2021-02-11	VOC2_2035	non-hospital	1	Île-de-France	0	1.05765	0.903183	1.23155
covids	B.1.1.7	17	2021-02-16	VOC2_2036	non-hospital	1	Hauts-de-France	1	1.10981	0.877655	1.37673
covids	wildtype	90	2021-02-16	VOC2_2037	hospital	1	Nouvelle-Aquitaine	0	0.908002	0.661349	1.19535
covids	autre	72	2021-02-10	VOC2_2038	non-hospital	1	Hauts-de-France	1	1.10981	0.877655	1.37673
covids	ininterpretable	17	2021-02-09	VOC2_2039	non-hospital	1	Île-de-France	NA	1.05765	0.903183	1.23155
covids	wildtype	56	2021-02-10	VOC2_2040	non-hospital	1	NA	0	NA	NA	NA
covids	wildtype	55	2021-02-08	VOC2_2041	non-hospital	1	Île-de-France	0	1.05765	0.903183	1.23155
covids	B.1.1.7	51	2021-02-12	VOC2_2042	non-hospital	1	Île-de-France	1	1.05765	0.903183	1.23155
covids	wildtype	49	2021-02-04	VOC2_2043	non-hospital	1	NA	0	NA	NA	NA
covids	wildtype	14	2021-02-16	VOC2_2044	non-hospital	1	Provence-Alpes-Côte d'Azur	0	1.03052	0.832535	1.25279
covids	ininterpretable	25	2021-02-02	VOC2_2045	non-hospital	1	NA	NA	NA	NA	NA
covids	ininterpretable	38	2021-02-11	VOC2_2046	non-hospital	1	NA	NA	NA	NA	NA
covids	B.1.1.7	90	2021-02-12	VOC2_2047	non-hospital	1	Normandie	1	1.03442	0.676762	1.46597
covids	ininterpretable	89	2021-02-16	VOC2_2048	non-hospital	1	Occitanie	NA	0.94191	0.718704	1.18993
covids	ininterpretable	49	2021-02-15	VOC2_2049	non-hospital	1	NA	NA	NA	NA	NA
covids	wildtype	59	2021-02-02	VOC2_2050	non-hospital	1	NA	0	NA	NA	NA
covids	wildtype	69	2021-02-09	VOC2_2051	non-hospital	1	Île-de-France	0	1.05765	0.903183	1.23155
covtib	wildtype	30	2021-01-29	VOC2_2052	non-hospital	1	NA	0	NA	NA	NA
covids	B.1.1.7	41	2021-02-03	VOC2_2053	non-hospital	1	Hauts-de-France	1	1.10981	0.877655	1.37673
covids	B.1.1.7	56	2021-02-12	VOC2_2054	non-hospital	1	Île-de-France	1	1.05765	0.903183	1.23155
covids	wildtype	56	2021-02-15	VOC2_2055	non-hospital	1	NA	0	NA	NA	NA
covids	wildtype	9	2021-02-16	VOC2_2056	non-hospital	1	Occitanie	0	0.94191	0.718704	1.18993
covids	wildtype	28	2021-02-16	VOC2_2057	non-hospital	1	Provence-Alpes-Côte d'Azur	0	1.03052	0.832535	1.25279
covids	ininterpretable	68	2021-02-14	VOC2_2058	non-hospital	1	NA	NA	NA	NA	NA
covids	wildtype	63	2021-02-02	VOC2_2059	non-hospital	1	NA	0	NA	NA	NA
covids	B.1.1.7	43	2021-02-15	VOC2_2060	non-hospital	1	NA	1	NA	NA	NA
covids	B.1.1.7	46	2021-02-12	VOC2_2061	non-hospital	1	Normandie	1	1.03442	0.676762	1.46597
covids	ininterpretable	67	2021-02-09	VOC2_2062	non-hospital	1	Hauts-de-France	NA	1.10981	0.877655	1.37673
covids	wildtype	28	2021-02-16	VOC2_2063	non-hospital	1	Provence-Alpes-Côte d'Azur	0	1.03052	0.832535	1.25279
covids	ininterpretable	78	2021-02-13	VOC2_2064	non-hospital	1	Grand Est	NA	1.03759	0.798738	1.31148
covids	wildtype	36	2021-02-15	VOC2_2065	non-hospital	1	NA	0	NA	NA	NA
covids	B.1.1.7	52	2021-02-10	VOC2_2066	non-hospital	1	NA	1	NA	NA	NA
covids	B.1.1.7	46	2021-02-13	VOC2_2067	non-hospital	1	NA	1	NA	NA	NA
covids	B.1.1.7	52	2021-02-16	VOC2_2068	hospital	1	Centre-Val de Loire	1	1.13038	0.758453	1.57722
covids	B.1.1.7	13	2021-02-15	VOC2_2069	non-hospital	1	NA	1	NA	NA	NA
covids	wildtype	65	2021-02-10	VOC2_2070	non-hospital	1	Bourgogne-Franche-Comté	0	1.09398	0.792943	1.45265
covids	B.1.1.7	36	2021-02-16	VOC2_2071	non-hospital	1	Île-de-France	1	1.05765	0.903183	1.23155
covids	wildtype	71	2021-02-15	VOC2_2072	non-hospital	1	NA	0	NA	NA	NA
covids	ininterpretable	13	2021-02-16	VOC2_2073	non-hospital	1	Bourgogne-Franche-Comté	NA	1.09398	0.792943	1.45265
covids	wildtype	40	2021-02-10	VOC2_2074	non-hospital	1	Hauts-de-France	0	1.10981	0.877655	1.37673
covids	B.1.1.7	56	2021-02-10	VOC2_2075	non-hospital	1	Hauts-de-France	1	1.10981	0.877655	1.37673
covids	ininterpretable	13	2021-02-10	VOC2_2076	non-hospital	1	Normandie	NA	1.03442	0.676762	1.46597
covids	wildtype	8	2021-02-12	VOC2_2077	non-hospital	1	Grand Est	0	1.03759	0.798738	1.31148
covids	wildtype	82	2021-02-09	VOC2_2078	non-hospital	1	Bourgogne-Franche-Comté	0	1.09398	0.792943	1.45265
covids	B.1.351/P.1	25	2021-02-16	VOC2_2079	non-hospital	1	Île-de-France	1	1.05765	0.903183	1.23155
covids	wildtype	59	2021-02-06	VOC2_2080	non-hospital	1	NA	0	NA	NA	NA
covids	wildtype	67	2021-02-16	VOC2_2081	non-hospital	1	Normandie	0	1.03442	0.676762	1.46597
covids	wildtype	57	2021-02-15	VOC2_2082	non-hospital	1	NA	0	NA	NA	NA
covids	ininterpretable	77	2021-02-15	VOC2_2083	non-hospital	1	NA	NA	NA	NA	NA
covids	ininterpretable	29	2021-02-10	VOC2_2084	non-hospital	1	Île-de-France	NA	1.05765	0.903183	1.23155
covids	wildtype	35	2021-02-06	VOC2_2085	non-hospital	1	NA	0	NA	NA	NA
covids	B.1.1.7	14	2021-02-09	VOC2_2087	non-hospital	1	Corse	1	1.88626	0.663576	3.73423
covids	B.1.1.7	34	2021-02-15	VOC2_2088	non-hospital	1	Hauts-de-France	1	1.10981	0.877655	1.37673
covids	autre	48	2021-02-09	VOC2_2089	non-hospital	1	Hauts-de-France	1	1.10981	0.877655	1.37673
covids	B.1.1.7	58	2021-02-13	VOC2_2090	non-hospital	1	Hauts-de-France	1	1.10981	0.877655	1.37673
covids	wildtype	64	2021-02-14	VOC2_2091	non-hospital	1	NA	0	NA	NA	NA
covids	wildtype	73	2021-02-06	VOC2_2092	non-hospital	1	NA	0	NA	NA	NA
covids	wildtype	49	2021-02-16	VOC2_2093	non-hospital	1	Occitanie	0	0.94191	0.718704	1.18993
covids	B.1.1.7	85	2021-02-10	VOC2_2094	non-hospital	1	Hauts-de-France	1	1.10981	0.877655	1.37673
covids	wildtype	23	2021-02-10	VOC2_2095	non-hospital	1	NA	0	NA	NA	NA
covids	wildtype	42	2021-02-10	VOC2_2096	non-hospital	1	Normandie	0	1.03442	0.676762	1.46597
covids	B.1.1.7	30	2021-02-12	VOC2_2097	non-hospital	1	Île-de-France	1	1.05765	0.903183	1.23155
covids	wildtype	22	2021-02-10	VOC2_2098	non-hospital	1	Grand Est	0	1.03759	0.798738	1.31148
covids	wildtype	37	2021-02-15	VOC2_2099	non-hospital	1	NA	0	NA	NA	NA
covids	B.1.1.7	54	2021-02-16	VOC2_2100	non-hospital	1	Provence-Alpes-Côte d'Azur	1	1.03052	0.832535	1.25279
covids	ininterpretable	39	2021-02-10	VOC2_2101	non-hospital	1	Hauts-de-France	NA	1.10981	0.877655	1.37673
covids	ininterpretable	49	2021-02-11	VOC2_2102	non-hospital	1	Corse	NA	1.88626	0.663576	3.73423
covids	ininterpretable	82	2021-02-06	VOC2_2103	non-hospital	1	NA	NA	NA	NA	NA
covids	wildtype	69	2021-02-13	VOC2_2104	non-hospital	1	Normandie	0	1.03442	0.676762	1.46597
covids	B.1.1.7	82	2021-02-02	VOC2_2105	non-hospital	1	Corse	1	1.88626	0.663576	3.73423
covids	B.1.1.7	37	2021-02-08	VOC2_2106	non-hospital	1	Île-de-France	1	1.05765	0.903183	1.23155
[truncated: 36,742 more rows]
